# Supplementary material for: A Mendelian randomization analysis of cardiac MRI measurements as surrogate outcomes for heart failure and atrial fibrillation
Source: Commun Med (Lond). 2025 Apr 19;5:130. doi: 10.1038/s43856-025-00855-1 (PMC12009341; doi:10.1038/s43856-025-00855-1)
Supplement: Supplementary file 3 — Data 1 [file 43856_2025_855_MOESM3_ESM.tsv]

CMR measure	Cardiac diagnosis	OR (95%CI)	P-value	Q p-value	No. variants	MR model
LA – AF	AF	0.64 (0.57; 0.72)	6.5×10⁻¹⁴	2.9×10⁻⁴	10	IVW
	NICM	1.13 (0.65; 1.94)	6.7×10⁻¹	3.1×10⁻¹	12	IVW
	DCM	0.52 (0.25; 1.07)	7.5×10⁻²	1.6×10⁻¹	12	IVW
	HF	0.91 (0.82; 1.02)	1.2×10⁻¹	6.2×10⁻¹	12	IVW
LA – V (max)	AF	1.12 (1.01; 1.24)	3.6×10⁻²	1.2×10⁻⁴	13	IVW
	NICM	1.34 (0.80; 2.25)	2.6×10⁻¹	5.3×10⁻¹	12	IVW
	DCM	1.57 (0.77; 3.23)	2.2×10⁻¹	1.2×10⁻¹	13	IVW
	HF	0.98 (0.87; 1.10)	6.8×10⁻¹	3.7×10⁻²	12	IVW
LA – V (min)	AF	1.38 (1.21; 1.58)	2.9×10⁻⁶	1.9×10⁻⁴	9	IVW
	NICM	1.87 (0.96; 3.64)	6.5×10⁻²	4.8×10⁻¹	7	IVW
	DCM	1.43 (0.65; 3.13)	3.7×10⁻¹	2.3×10⁻¹	9	IVW
	HF	1.20 (1.05; 1.37)	9.3×10⁻³	5.4×10⁻¹	8	IVW
LV – EDM	AF	0.56 (0.50; 0.62)	1.0×10⁻¹⁰⁰	3.7×10⁻⁸	18	IVW
	NICM	0.85 (0.52; 1.40)	5.2×10⁻¹	2.1×10⁻¹	20	IVW
	DCM	2.24 (1.26; 3.99)	6.3×10⁻³	2.3×10⁻¹	20	IVW
	HF	0.93 (0.83; 1.04)	2.1×10⁻¹	5.0×10⁻²	19	IVW
LV – MVR	AF	1.06 (1.00; 1.12)	4.9×10⁻²	2.8×10⁻⁶	36	IVW
	NICM	0.44 (0.35; 0.56)	1.9×10⁻¹¹	1.2×10⁻¹	48	IVW
	DCM	0.41 (0.31; 0.53)	5.9×10⁻¹¹	5.9×10⁻⁷	48	IVW
	HF	0.85 (0.81; 0.90)	5.4×10⁻¹¹	1.4×10⁻⁵	49	IVW
LV – EDV	AF	0.92 (0.87; 0.97)	1.4×10⁻³	5.1×10⁻⁶	25	IVW
	NICM	1.88 (1.49; 2.38)	1.1×10⁻⁷	4.1×10⁻⁴	25	IVW
	DCM	2.30 (1.73; 3.05)	7.5×10⁻⁹	4.7×10⁻⁴	27	IVW
	HF	1.09 (1.03; 1.15)	3.8×10⁻³	5.0×10⁻¹	24	IVW
LV – EF	AF	1.12 (1.08; 1.17)	3.6×10⁻⁸	2.8×10⁻⁵	35	IVW
	NICM	0.51 (0.42; 0.61)	2.4×10⁻¹³	1.3×10⁻⁴	41	IVW
	DCM	0.28 (0.22; 0.35)	1.0×10⁻¹⁰⁰	1.7×10⁻⁶	38	IVW
	HF	0.83 (0.80; 0.87)	1.0×10⁻¹⁰⁰	3.2×10⁻⁴	41	IVW
LV – ESV	AF	0.95 (0.93; 0.96)	4.0×10⁻¹²	3.6×10⁻⁴	44	IVW
	NICM	1.38 (1.28; 1.48)	1.0×10⁻¹⁰⁰	2.6×10⁻⁶	48	IVW
	DCM	1.80 (1.65; 1.96)	1.0×10⁻¹⁰⁰	3.7×10⁻⁵	47	IVW
	HF	1.07 (1.05; 1.08)	6.7×10⁻¹⁶	4.9×10⁻⁴	50	IVW
LV – SV	AF	1.21 (0.95; 1.54)	1.2×10⁻¹	5.3×10⁻²	8	IVW
	NICM	1.32 (0.62; 2.78)	4.7×10⁻¹	5.9×10⁻¹	8	IVW
	DCM	0.66 (0.28; 1.57)	3.5×10⁻¹	3.9×10⁻²	9	IVW
	HF	1.27 (1.08; 1.50)	4.0×10⁻³	6.6×10⁻¹	8	IVW
RV – EDV	AF	0.97 (0.93; 1.01)	1.2×10⁻¹	5.7×10⁻⁶	33	IVW
	NICM	1.36 (1.06; 1.74)	1.4×10⁻²	1.0×10⁻¹	31	IVW
	DCM	1.26 (1.01; 1.58)	4.3×10⁻²	9.3×10⁻⁸	36	IVW
	HF	1.08 (1.03; 1.13)	2.8×10⁻³	6.2×10⁻³	32	IVW
RV – EF	AF	1.01 (0.97; 1.06)	5.7×10⁻¹	1.6×10⁻¹⁰	34	IVW
	NICM	0.64 (0.52; 0.78)	8.3×10⁻⁶	8.8×10⁻⁴	38	IVW
	DCM	0.36 (0.28; 0.45)	1.0×10⁻¹⁰⁰	1.3×10⁻⁸	36	IVW
	HF	0.87 (0.83; 0.92)	2.5×10⁻⁸	1.5×10⁻⁵	34	IVW
RV – ESV	AF	0.97 (0.95; 0.98)	6.5×10⁻⁶	8.2×10⁻⁴	39	IVW
	NICM	1.26 (1.18; 1.35)	1.5×10⁻¹²	2.0×10⁻²	40	IVW
	DCM	1.43 (1.32; 1.54)	1.0×10⁻¹⁰⁰	1.5×10⁻¹¹	42	IVW
	HF	1.06 (1.04; 1.08)	2.9×10⁻¹⁵	8.2×10⁻⁵	41	IVW
RV – PER	AF	0.99 (0.96; 1.02)	4.2×10⁻¹	5.6×10⁻¹	11	IVW
	NICM	0.96 (0.86; 1.08)	5.1×10⁻¹	3.8×10⁻²	8	IVW
	DCM	0.92 (0.76; 1.11)	4.0×10⁻¹	1.8×10⁻¹	10	IVW
	HF	1.03 (0.99; 1.06)	1.1×10⁻¹	7.6×10⁻¹	9	IVW
RV – SV	AF	0.82 (0.69; 0.97)	1.8×10⁻²	4.2×10⁻²	8	IVW
	NICM	1.57 (0.77; 3.21)	2.2×10⁻¹	2.9×10⁻¹	10	IVW
	DCM	0.46 (0.17; 1.20)	1.1×10⁻¹	1.3×10⁻¹	10	IVW
	HF	0.77 (0.67; 0.89)	2.9×10⁻⁴	1.3×10⁻⁴	12	IVW
