# Supplementary material for: A Mendelian randomization analysis of cardiac MRI measurements as surrogate outcomes for heart failure and atrial fibrillation
Source: Commun Med (Lond). 2025 Apr 19;5:130. doi: 10.1038/s43856-025-00855-1 (PMC12009341; doi:10.1038/s43856-025-00855-1)
Supplement: Supplementary file 4 — Data 2 [file 43856_2025_855_MOESM4_ESM.tsv]

CMR measure	Cardiac diagnosis	OR (95%CI)	P-value	No. variants	MR model
LA – AF	AF	0.72 (0.60; 0.87)	5.3×10⁻⁴	10	Median
	NICM	1.04 (0.51; 2.14)	9.1×10⁻¹	12	Median
	DCM	0.50 (0.21; 1.14)	1.0×10⁻¹	12	Median
	HF	0.94 (0.81; 1.09)	4.2×10⁻¹	12	Median
LA – V (max)	AF	1.18 (1.00; 1.41)	5.3×10⁻²	12	Median
	NICM	1.38 (0.65; 2.90)	4.0×10⁻¹	11	Median
	DCM	1.45 (0.63; 3.37)	3.8×10⁻¹	12	Median
	HF	1.05 (0.88; 1.27)	5.7×10⁻¹	11	Median
LA – V (min)	AF	1.21 (0.97; 1.51)	9.5×10⁻²	9	Median
	NICM	1.25 (0.50; 3.09)	6.3×10⁻¹	7	Median
	DCM	1.21 (0.44; 3.30)	7.2×10⁻¹	9	Median
	HF	1.17 (0.97; 1.40)	1.1×10⁻¹	8	Median
LV – EDM	AF	0.91 (0.72; 1.16)	4.4×10⁻¹	13	Median
	NICM	1.57 (0.68; 3.61)	2.9×10⁻¹	15	Median
	DCM	3.93 (1.43; 10.83)	8.0×10⁻³	14	Median
	HF	1.05 (0.84; 1.31)	7.0×10⁻¹	13	Median
LV – MVR	AF	1.09 (0.91; 1.30)	3.7×10⁻¹	21	Median
	NICM	0.61 (0.36; 1.01)	5.5×10⁻²	30	Median
	DCM	0.59 (0.28; 1.24)	1.6×10⁻¹	29	Median
	HF	0.83 (0.72; 0.95)	7.9×10⁻³	29	Median
LV – EDV	AF	0.94 (0.85; 1.03)	1.9×10⁻¹	18	Median
	NICM	2.06 (1.36; 3.11)	6.6×10⁻⁴	20	Median
	DCM	1.69 (1.00; 2.83)	4.8×10⁻²	20	Median
	HF	1.11 (1.00; 1.22)	4.1×10⁻²	20	Median
LV – EF	AF	1.07 (0.95; 1.20)	2.5×10⁻¹	17	Median
	NICM	0.47 (0.31; 0.70)	2.0×10⁻⁴	22	Median
	DCM	0.21 (0.12; 0.37)	8.2×10⁻⁸	21	Median
	HF	0.83 (0.75; 0.92)	3.9×10⁻⁴	21	Median
LV – ESV	AF	0.93 (0.90; 0.97)	1.1×10⁻⁴	28	Median
	NICM	1.35 (1.18; 1.54)	1.6×10⁻⁵	32	Median
	DCM	1.81 (1.52; 2.16)	3.6×10⁻¹¹	32	Median
	HF	1.06 (1.02; 1.09)	9.5×10⁻⁴	32	Median
LV – SV	AF	0.92 (0.70; 1.22)	5.7×10⁻¹	6	Median
	NICM	2.02 (0.68; 6.01)	2.1×10⁻¹	6	Median
	DCM	0.88 (0.23; 3.30)	8.5×10⁻¹	7	Median
	HF	1.33 (1.06; 1.67)	1.5×10⁻²	6	Median
RV – EDV	AF	1.02 (0.93; 1.11)	7.3×10⁻¹	20	Median
	NICM	1.59 (1.09; 2.31)	1.5×10⁻²	21	Median
	DCM	1.66 (1.04; 2.63)	3.2×10⁻²	24	Median
	HF	1.08 (0.99; 1.19)	8.7×10⁻²	23	Median
RV – EF	AF	1.14 (1.03; 1.27)	1.2×10⁻²	19	Median
	NICM	0.78 (0.51; 1.20)	2.6×10⁻¹	20	Median
	DCM	0.16 (0.09; 0.29)	1.7×10⁻⁹	17	Median
	HF	0.85 (0.76; 0.96)	6.9×10⁻³	19	Median
RV – ESV	AF	0.97 (0.94; 1.00)	4.9×10⁻²	27	Median
	NICM	1.22 (1.08; 1.38)	1.6×10⁻³	28	Median
	DCM	1.29 (1.08; 1.54)	4.3×10⁻³	27	Median
	HF	1.05 (1.02; 1.09)	1.0×10⁻³	28	Median
RV – PER	AF	0.98 (0.94; 1.02)	3.6×10⁻¹	8	Median
	NICM	1.04 (0.85; 1.27)	7.2×10⁻¹	7	Median
	DCM	1.04 (0.83; 1.30)	7.3×10⁻¹	8	Median
	HF	1.02 (0.96; 1.07)	5.4×10⁻¹	7	Median
RV – SV	AF	0.82 (0.64; 1.07)	1.4×10⁻¹	6	Median
	NICM	1.00 (0.37; 2.69)	1.0×10⁰	9	Median
	DCM	0.34 (0.11; 1.05)	6.2×10⁻²	9	Median
	HF	0.91 (0.69; 1.20)	5.0×10⁻¹	9	Median
