# Supplementary material for: A Mendelian randomization analysis of cardiac MRI measurements as surrogate outcomes for heart failure and atrial fibrillation
Source: Commun Med (Lond). 2025 Apr 19;5:130. doi: 10.1038/s43856-025-00855-1 (PMC12009341; doi:10.1038/s43856-025-00855-1)
Supplement: Supplementary file 5 — Data 3 [file 43856_2025_855_MOESM5_ESM.tsv]

CMR measure	Outcome trait	MD/OR (95%CI)	P-value	Q p-value	No. variants	MR model
LV – EF	HbA1c	0.28 (0.20; 0.36)	1.8×10⁻¹¹	9.4×10⁻⁵	40	IVW
	SBP	-0.96 (-1.16; -0.76)	1.0×10⁻¹⁰⁰	2.7×10⁻⁴	29	IVW
	DBP	-0.48 (-0.62; -0.35)	3.3×10⁻¹²	1.4×10⁻¹⁰	24	IVW
	T2DM	1.00 (0.97; 1.04)	8.4×10⁻¹	4.1×10⁻⁶	35	IVW
	CKD	1.00 (0.95; 1.06)	9.1×10⁻¹	4.3×10⁻²	39	IVW
	eGFR	0.00 (-0.00; 0.00)	8.4×10⁻¹	2.8×10⁻⁵	31	IVW
	AD	1.07 (0.99; 1.15)	8.4×10⁻²	1.6×10⁻⁴	43	IVW
	CRP	0.02 (-0.01; 0.04)	1.8×10⁻¹	3.2×10⁻⁴	35	IVW
	BMI	0.03 (0.02; 0.04)	6.0×10⁻⁹	4.9×10⁻³	34	IVW
	FVC	-0.03 (-0.04; -0.02)	2.0×10⁻¹¹	2.0×10⁻⁸	42	IVW
	FEV1	-0.03 (-0.04; -0.02)	1.4×10⁻¹⁰	9.2×10⁻¹⁰	35	IVW
	PEF	-1.31 (-2.65; 0.04)	5.8×10⁻²	1.9×10⁻²	40	IVW
	AAA	0.98 (0.89; 1.07)	6.0×10⁻¹	1.9×10⁻³	42	IVW
	VTE	0.95 (0.89; 1.00)	6.9×10⁻²	1.2×10⁻¹	41	IVW
	CE stroke	1.07 (0.97; 1.18)	2.0×10⁻¹	1.7×10⁻⁵	37	IVW
	IS stroke	1.04 (1.00; 1.09)	5.2×10⁻²	2.5×10⁻⁵	36	IVW
	LA stroke	0.88 (0.77; 1.00)	5.6×10⁻²	7.5×10⁻¹	35	IVW
	SV stroke	0.95 (0.84; 1.08)	4.6×10⁻¹	4.7×10⁻¹	37	IVW
	Any stroke	0.98 (0.94; 1.02)	3.8×10⁻¹	1.5×10⁻³	36	IVW
RV – EF	HbA1c	0.41 (0.32; 0.50)	1.0×10⁻¹⁰⁰	2.0×10⁻¹⁰	37	IVW
	SBP	-0.32 (-0.63; -0.01)	4.2×10⁻²	4.1×10⁻³	14	IVW
	DBP	-0.42 (-0.59; -0.25)	1.4×10⁻⁶	7.0×10⁻¹⁰	16	IVW
	T2DM	1.04 (0.99; 1.09)	9.2×10⁻²	1.0×10⁻¹⁰⁰	26	IVW
	CKD	0.89 (0.84; 0.94)	2.7×10⁻⁵	2.4×10⁻⁴	38	IVW
	eGFR	0.01 (0.00; 0.01)	7.1×10⁻¹⁰	1.3×10⁻¹⁵	31	IVW
	AD	1.08 (0.99; 1.17)	9.7×10⁻²	3.2×10⁻¹	40	IVW
	CRP	0.12 (0.09; 0.15)	1.0×10⁻¹⁰⁰	1.0×10⁻¹⁰⁰	31	IVW
	BMI	0.04 (0.02; 0.05)	3.1×10⁻⁷	1.7×10⁻⁷	22	IVW
	FVC	-0.04 (-0.05; -0.03)	3.9×10⁻¹²	2.4×10⁻⁹	35	IVW
	FEV1	-0.03 (-0.04; -0.02)	6.0×10⁻⁷	1.2×10⁻⁹	27	IVW
	PEF	-8.42 (-10.05; -6.78)	1.0×10⁻¹⁰⁰	1.0×10⁻¹⁰⁰	33	IVW
	AAA	1.09 (0.99; 1.21)	9.1×10⁻²	1.3×10⁻²	39	IVW
	VTE	1.07 (1.00; 1.13)	4.0×10⁻²	1.0×10⁻²	35	IVW
	CE stroke	1.24 (1.09; 1.40)	7.4×10⁻⁴	2.4×10⁻⁴	31	IVW
	IS stroke	1.09 (1.03; 1.15)	3.1×10⁻³	4.0×10⁻²	31	IVW
	LA stroke	1.00 (0.84; 1.19)	9.8×10⁻¹	2.1×10⁻¹	29	IVW
	SV stroke	1.04 (0.90; 1.20)	6.2×10⁻¹	5.4×10⁻¹	30	IVW
	Any stroke	1.08 (1.02; 1.14)	8.6×10⁻³	2.3×10⁻¹	31	IVW
LV – SV	HbA1c	-0.59 (-0.91; -0.27)	3.5×10⁻⁴	4.6×10⁻³	7	IVW
	SBP	-0.42 (-8.18; 7.34)	9.2×10⁻¹	NA	2	Egger
	DBP	-2.81 (-3.44; -2.19)	1.0×10⁻¹⁰⁰	4.7×10⁻²	4	IVW
	T2DM	0.68 (0.58; 0.80)	2.5×10⁻⁶	7.1×10⁻³	6	IVW
	CKD	0.79 (0.64; 0.97)	2.7×10⁻²	6.1×10⁻³	9	IVW
	eGFR	0.00 (-0.01; 0.01)	5.9×10⁻¹	8.3×10⁻¹	8	IVW
	AD	1.41 (0.93; 2.16)	1.1×10⁻¹	6.3×10⁻²	9	IVW
	CRP	-0.01 (-0.11; 0.08)	8.0×10⁻¹	5.0×10⁻¹	8	IVW
	BMI	0.03 (-0.01; 0.07)	9.9×10⁻²	3.4×10⁻⁴	8	IVW
	FVC	0.04 (0.01; 0.08)	1.7×10⁻²	1.2×10⁻²	8	IVW
	FEV1	0.04 (0.02; 0.07)	1.7×10⁻³	3.2×10⁻²	9	IVW
	PEF	4.08 (-1.03; 9.19)	1.2×10⁻¹	3.0×10⁻¹	9	IVW
	AAA	0.99 (0.62; 1.58)	9.7×10⁻¹	7.0×10⁻²	9	IVW
	VTE	0.87 (0.65; 1.17)	3.7×10⁻¹	1.4×10⁻¹	7	IVW
	CE stroke	0.87 (0.46; 1.67)	6.8×10⁻¹	7.9×10⁻²	5	IVW
	IS stroke	1.29 (1.04; 1.60)	2.2×10⁻²	8.5×10⁻¹	6	IVW
	LA stroke	0.55 (0.29; 1.03)	6.2×10⁻²	3.9×10⁻²	6	IVW
	SV stroke	0.46 (0.19; 1.10)	8.2×10⁻²	1.2×10⁻¹	4	IVW
	Any stroke	1.19 (0.98; 1.46)	8.0×10⁻²	9.4×10⁻¹	6	IVW
RV – SV	HbA1c	0.02 (-0.33; 0.37)	9.1×10⁻¹	8.8×10⁻⁶	8	IVW
	SBP	-67.79 (-91.29; -44.28)	1.6×10⁻⁸	NA	2	Egger
	DBP	-5.25 (-6.67; -3.82)	5.6×10⁻¹³	6.8×10⁻²	2	IVW
	T2DM	0.75 (0.65; 0.85)	1.1×10⁻⁵	1.6×10⁻²	9	IVW
	CKD	0.77 (0.64; 0.92)	4.8×10⁻³	3.6×10⁻⁴	10	IVW
	eGFR	0.01 (0.00; 0.02)	1.0×10⁻²	6.9×10⁻⁴	8	IVW
	AD	1.00 (0.75; 1.32)	9.8×10⁻¹	3.4×10⁻²	11	IVW
	CRP	-0.08 (-0.16; 0.00)	6.1×10⁻²	7.1×10⁻¹	10	IVW
	BMI	-0.01 (-0.05; 0.03)	7.3×10⁻¹	3.0×10⁻³	7	IVW
	FVC	-0.02 (-0.06; 0.01)	2.2×10⁻¹	8.9×10⁻¹	12	IVW
	FEV1	0.01 (-0.01; 0.04)	4.0×10⁻¹	2.2×10⁻²	13	IVW
	PEF	0.52 (-4.96; 6.00)	8.5×10⁻¹	1.7×10⁻¹	13	IVW
	AAA	0.78 (0.57; 1.08)	1.3×10⁻¹	3.8×10⁻²	12	IVW
	VTE	0.77 (0.64; 0.92)	4.6×10⁻³	7.3×10⁻⁴	12	IVW
	CE stroke	1.86 (1.12; 3.11)	1.7×10⁻²	9.9×10⁻²	7	IVW
	IS stroke	0.98 (0.82; 1.16)	7.8×10⁻¹	6.2×10⁻³	7	IVW
	LA stroke	0.76 (0.47; 1.24)	2.8×10⁻¹	1.5×10⁻²	8	IVW
	SV stroke	0.68 (0.37; 1.22)	2.0×10⁻¹	1.0×10⁻¹	8	IVW
	Any stroke	1.01 (0.86; 1.18)	9.3×10⁻¹	1.7×10⁻²	7	IVW
RV – PER	HbA1c	0.20 (0.14; 0.26)	6.3×10⁻¹¹	9.1×10⁻⁷	8	IVW
	SBP	-0.03 (-0.21; 0.15)	7.4×10⁻¹	1.4×10⁻³	4	IVW
	DBP	-0.35 (-0.76; 0.05)	8.4×10⁻²	NA	2	Egger
	T2DM	1.00 (0.98; 1.02)	8.8×10⁻¹	6.2×10⁻³	8	IVW
	CKD	0.90 (0.86; 0.94)	1.1×10⁻⁶	1.3×10⁻¹	8	IVW
	eGFR	0.01 (0.00; 0.01)	1.0×10⁻¹⁰⁰	8.4×10⁻⁵	8	IVW
	AD	1.01 (0.96; 1.07)	6.4×10⁻¹	6.6×10⁻¹	10	IVW
	CRP	0.01 (-0.02; 0.03)	5.6×10⁻¹	8.6×10⁻²	6	IVW
	BMI	-0.01 (-0.02; -0.00)	1.9×10⁻²	3.8×10⁻¹	4	IVW
	FVC	-0.02 (-0.02; -0.01)	8.4×10⁻⁸	1.2×10⁻³	10	IVW
	FEV1	-0.01 (-0.01; -0.00)	1.2×10⁻²	3.1×10⁻⁶	11	IVW
	PEF	0.42 (-0.49; 1.32)	3.7×10⁻¹	5.6×10⁻⁴	9	IVW
	AAA	1.02 (0.96; 1.08)	5.3×10⁻¹	2.1×10⁻²	11	IVW
	VTE	0.99 (0.95; 1.03)	5.4×10⁻¹	4.6×10⁻²	10	IVW
	CE stroke	1.02 (0.95; 1.10)	6.0×10⁻¹	4.8×10⁻²	6	IVW
	IS stroke	0.98 (0.93; 1.02)	3.1×10⁻¹	1.6×10⁻²	5	IVW
	LA stroke	0.99 (0.84; 1.17)	9.3×10⁻¹	5.8×10⁻²	6	IVW
	SV stroke	1.06 (0.92; 1.22)	4.2×10⁻¹	2.7×10⁻¹	5	IVW
	Any stroke	1.00 (0.97; 1.04)	9.6×10⁻¹	1.1×10⁻²	6	IVW
LV – EDV	HbA1c	-0.22 (-0.33; -0.11)	5.9×10⁻⁵	3.5×10⁻²	27	IVW
	SBP	0.70 (0.47; 0.93)	1.3×10⁻⁹	4.7×10⁻²	22	IVW
	DBP	-0.58 (-0.74; -0.41)	6.2×10⁻¹²	1.4×10⁻⁴	17	IVW
	T2DM	0.94 (0.89; 0.99)	2.1×10⁻²	3.3×10⁻⁶	21	IVW
	CKD	0.96 (0.90; 1.04)	3.1×10⁻¹	2.9×10⁻¹	25	IVW
	eGFR	-0.00 (-0.00; 0.00)	5.3×10⁻¹	1.6×10⁻¹	24	IVW
	AD	0.94 (0.85; 1.04)	2.2×10⁻¹	2.3×10⁻⁵	26	IVW
	CRP	-0.01 (-0.04; 0.02)	3.9×10⁻¹	2.0×10⁻⁵	26	IVW
	BMI	0.01 (-0.01; 0.02)	2.9×10⁻¹	6.5×10⁻⁴	26	IVW
	FVC	0.02 (0.01; 0.03)	1.0×10⁻³	4.3×10⁻⁴	26	IVW
	FEV1	0.01 (-0.00; 0.02)	5.8×10⁻²	1.9×10⁻⁶	27	IVW
	PEF	2.08 (0.58; 3.58)	6.6×10⁻³	9.5×10⁻⁶	32	IVW
	AAA	1.08 (0.96; 1.22)	2.2×10⁻¹	2.9×10⁻²	29	IVW
	VTE	1.03 (0.96; 1.10)	3.7×10⁻¹	9.0×10⁻¹	27	IVW
	CE stroke	0.83 (0.73; 0.93)	1.2×10⁻³	9.3×10⁻³	24	IVW
	IS stroke	0.96 (0.91; 1.01)	1.1×10⁻¹	2.6×10⁻²	24	IVW
	LA stroke	1.10 (0.93; 1.31)	2.7×10⁻¹	6.8×10⁻²	26	IVW
	SV stroke	0.96 (0.83; 1.11)	5.5×10⁻¹	2.4×10⁻¹	26	IVW
	Any stroke	0.95 (0.91; 0.99)	2.1×10⁻²	1.6×10⁻²	25	IVW
RV – EDV	HbA1c	0.19 (0.10; 0.29)	9.1×10⁻⁵	8.1×10⁻⁷	32	IVW
	SBP	-0.41 (-0.70; -0.11)	6.4×10⁻³	1.0×10⁻¹⁵	16	IVW
	DBP	-1.23 (-1.41; -1.05)	1.0×10⁻¹⁰⁰	1.0×10⁻¹⁰⁰	14	IVW
	T2DM	0.96 (0.92; 1.00)	4.6×10⁻²	4.3×10⁻⁷	27	IVW
	CKD	1.03 (0.97; 1.09)	3.6×10⁻¹	4.2×10⁻⁷	31	IVW
	eGFR	0.00 (-0.00; 0.00)	4.6×10⁻¹	2.4×10⁻⁹	28	IVW
	AD	0.95 (0.87; 1.04)	3.1×10⁻¹	1.9×10⁻³	35	IVW
	CRP	-0.02 (-0.05; 0.00)	7.3×10⁻²	2.6×10⁻²	32	IVW
	BMI	0.02 (0.01; 0.03)	2.4×10⁻³	3.1×10⁻⁶	28	IVW
	FVC	-0.00 (-0.01; 0.01)	5.7×10⁻¹	3.5×10⁻⁷	36	IVW
	FEV1	-0.00 (-0.01; 0.00)	3.8×10⁻¹	3.7×10⁻⁶	36	IVW
	PEF	-1.21 (-2.51; 0.09)	6.7×10⁻²	1.2×10⁻⁴	42	IVW
	AAA	0.91 (0.83; 1.00)	6.1×10⁻²	4.5×10⁻¹	38	IVW
	VTE	0.92 (0.87; 0.98)	7.2×10⁻³	4.9×10⁻²	32	IVW
	CE stroke	0.98 (0.88; 1.10)	7.8×10⁻¹	3.6×10⁻⁷	28	IVW
	IS stroke	0.88 (0.83; 0.93)	1.5×10⁻⁵	5.0×10⁻⁷	22	IVW
	LA stroke	1.02 (0.88; 1.18)	7.7×10⁻¹	2.2×10⁻²	29	IVW
	SV stroke	0.83 (0.72; 0.96)	1.4×10⁻²	5.2×10⁻³	27	IVW
	Any stroke	0.91 (0.86; 0.96)	5.8×10⁻⁴	4.8×10⁻⁵	22	IVW
LV – ESV	HbA1c	-0.04 (-0.06; -0.01)	1.8×10⁻²	1.2×10⁻⁶	50	IVW
	SBP	0.19 (0.12; 0.26)	1.5×10⁻⁷	8.5×10⁻¹⁰	40	IVW
	DBP	0.03 (-0.01; 0.08)	1.5×10⁻¹	1.0×10⁻¹⁰⁰	33	IVW
	T2DM	1.00 (0.98; 1.01)	6.3×10⁻¹	1.5×10⁻⁸	44	IVW
	CKD	0.99 (0.97; 1.01)	4.3×10⁻¹	9.0×10⁻²	47	IVW
	eGFR	-0.00 (-0.00; -0.00)	4.7×10⁻²	3.4×10⁻⁹	44	IVW
	AD	0.96 (0.93; 0.98)	2.5×10⁻³	2.2×10⁻²	47	IVW
	CRP	-0.01 (-0.02; 0.00)	6.3×10⁻²	1.8×10⁻³	48	IVW
	BMI	-0.00 (-0.00; 0.00)	8.6×10⁻¹	1.8×10⁻⁷	45	IVW
	FVC	0.01 (0.01; 0.01)	1.2×10⁻⁷	1.6×10⁻¹³	50	IVW
	FEV1	0.01 (0.01; 0.01)	6.0×10⁻¹⁴	3.1×10⁻¹⁰	51	IVW
	PEF	0.88 (0.42; 1.35)	2.1×10⁻⁴	3.1×10⁻³	54	IVW
	AAA	1.04 (1.00; 1.08)	3.2×10⁻²	1.3×10⁻³	51	IVW
	VTE	1.00 (0.98; 1.02)	8.6×10⁻¹	7.7×10⁻¹	47	IVW
	CE stroke	0.95 (0.92; 0.98)	2.2×10⁻³	4.8×10⁻²	45	IVW
	IS stroke	0.99 (0.98; 1.00)	1.8×10⁻¹	3.2×10⁻²	46	IVW
	LA stroke	1.05 (1.01; 1.10)	2.8×10⁻²	2.1×10⁻¹	45	IVW
	SV stroke	1.01 (0.97; 1.05)	6.5×10⁻¹	9.6×10⁻¹	46	IVW
	Any stroke	0.99 (0.98; 1.00)	6.1×10⁻²	3.3×10⁻²	46	IVW
RV – ESV	HbA1c	-0.04 (-0.07; -0.02)	8.5×10⁻⁴	9.7×10⁻⁷	46	IVW
	SBP	0.22 (0.15; 0.29)	2.2×10⁻⁹	1.2×10⁻⁹	26	IVW
	DBP	-0.04 (-0.08; 0.01)	1.0×10⁻¹	2.4×10⁻⁷	23	IVW
	T2DM	1.02 (1.01; 1.03)	4.3×10⁻⁴	5.1×10⁻⁷	40	IVW
	CKD	1.02 (1.00; 1.04)	2.2×10⁻²	3.7×10⁻²	39	IVW
	eGFR	-0.00 (-0.00; -0.00)	1.1×10⁻³	8.8×10⁻⁸	39	IVW
	AD	0.97 (0.94; 0.99)	8.5×10⁻³	7.2×10⁻³	46	IVW
	CRP	-0.01 (-0.02; -0.00)	4.8×10⁻²	1.3×10⁻¹	43	IVW
	BMI	0.01 (0.00; 0.01)	2.4×10⁻⁶	3.1×10⁻⁶	38	IVW
	FVC	0.00 (-0.00; 0.00)	6.0×10⁻¹	7.8×10⁻¹¹	43	IVW
	FEV1	0.00 (0.00; 0.01)	1.6×10⁻²	2.1×10⁻⁷	41	IVW
	PEF	-0.21 (-0.59; 0.17)	2.9×10⁻¹	9.6×10⁻⁸	52	IVW
	AAA	1.00 (0.97; 1.03)	8.0×10⁻¹	2.7×10⁻¹	47	IVW
	VTE	1.02 (1.00; 1.04)	4.1×10⁻²	3.3×10⁻²	45	IVW
	CE stroke	0.95 (0.92; 0.98)	4.6×10⁻⁴	2.0×10⁻³	43	IVW
	IS stroke	0.99 (0.98; 1.01)	2.3×10⁻¹	6.8×10⁻³	38	IVW
	LA stroke	1.03 (0.99; 1.07)	1.0×10⁻¹	3.5×10⁻²	45	IVW
	SV stroke	0.99 (0.95; 1.03)	5.7×10⁻¹	8.3×10⁻²	44	IVW
	Any stroke	0.99 (0.98; 1.01)	2.2×10⁻¹	5.3×10⁻³	38	IVW
LV – EDM	HbA1c	-0.43 (-0.64; -0.22)	6.0×10⁻⁵	2.1×10⁻²	21	IVW
	SBP	0.20 (-0.45; 0.86)	5.4×10⁻¹	5.5×10⁻²	14	IVW
	DBP	-1.08 (-1.38; -0.78)	3.6×10⁻¹²	2.6×10⁻⁶	13	IVW
	T2DM	0.78 (0.71; 0.86)	3.7×10⁻⁷	9.8×10⁻⁴	18	IVW
	CKD	1.20 (1.06; 1.36)	5.5×10⁻³	3.1×10⁻²	19	IVW
	eGFR	-0.01 (-0.01; -0.00)	5.8×10⁻³	8.1×10⁻³	15	IVW
	AD	0.74 (0.58; 0.96)	2.4×10⁻²	8.5×10⁻²	19	IVW
	CRP	-0.03 (-0.10; 0.03)	3.0×10⁻¹	4.7×10⁻³	19	IVW
	BMI	0.03 (0.00; 0.06)	4.0×10⁻²	9.4×10⁻⁴	15	IVW
	FVC	0.03 (-0.00; 0.05)	7.7×10⁻²	2.6×10⁻¹	18	IVW
	FEV1	0.01 (-0.01; 0.03)	1.7×10⁻¹	5.6×10⁻¹	18	IVW
	PEF	-1.20 (-5.46; 3.06)	5.8×10⁻¹	5.3×10⁻²	20	IVW
	AAA	0.87 (0.65; 1.17)	3.6×10⁻¹	2.4×10⁻¹	20	IVW
	VTE	1.09 (0.95; 1.25)	2.4×10⁻¹	4.1×10⁻¹	20	IVW
	CE stroke	0.86 (0.68; 1.09)	2.1×10⁻¹	4.9×10⁻³	17	IVW
	IS stroke	0.79 (0.71; 0.87)	9.0×10⁻⁶	7.9×10⁻³	16	IVW
	LA stroke	1.07 (0.78; 1.48)	6.6×10⁻¹	3.4×10⁻¹	18	IVW
	SV stroke	1.01 (0.75; 1.34)	9.7×10⁻¹	2.0×10⁻³	17	IVW
	Any stroke	0.75 (0.68; 0.83)	1.2×10⁻⁸	1.2×10⁻²	16	IVW
LV – MVR	HbA1c	-0.17 (-0.28; -0.06)	2.1×10⁻³	3.5×10⁻⁹	41	IVW
	SBP	-1.10 (-1.33; -0.87)	1.0×10⁻¹⁰⁰	3.5×10⁻⁸	35	IVW
	DBP	-1.06 (-1.18; -0.93)	1.0×10⁻¹⁰⁰	1.2×10⁻¹⁵	36	IVW
	T2DM	0.93 (0.89; 0.97)	1.9×10⁻³	6.2×10⁻¹⁰	42	IVW
	CKD	1.07 (0.99; 1.16)	8.6×10⁻²	5.4×10⁻²	46	IVW
	eGFR	-0.02 (-0.02; -0.01)	1.0×10⁻¹⁰⁰	4.4×10⁻⁷	43	IVW
	AD	1.02 (0.91; 1.13)	7.5×10⁻¹	5.0×10⁻⁴	46	IVW
	CRP	-0.05 (-0.09; -0.02)	4.3×10⁻⁴	1.9×10⁻⁶	45	IVW
	BMI	0.00 (-0.01; 0.02)	5.1×10⁻¹	1.2×10⁻⁶	41	IVW
	FVC	-0.12 (-0.14; -0.10)	1.0×10⁻¹⁰⁰	1.0×10⁻¹⁰⁰	27	IVW
	FEV1	-0.08 (-0.10; -0.07)	1.0×10⁻¹⁰⁰	1.8×10⁻¹⁵	25	IVW
	PEF	-7.89 (-9.81; -5.97)	6.7×10⁻¹⁶	1.2×10⁻¹⁰	40	IVW
	AAA	0.97 (0.87; 1.08)	5.8×10⁻¹	2.2×10⁻³	52	IVW
	VTE	1.23 (1.16; 1.31)	5.7×10⁻¹¹	9.0×10⁻⁹	48	IVW
	CE stroke	0.77 (0.67; 0.89)	2.5×10⁻⁴	2.2×10⁻³	40	IVW
	IS stroke	0.99 (0.92; 1.06)	7.5×10⁻¹	1.5×10⁻¹	40	IVW
	LA stroke	1.21 (0.98; 1.51)	8.3×10⁻²	1.0×10⁻¹	37	IVW
	SV stroke	0.79 (0.65; 0.95)	1.1×10⁻²	3.9×10⁻¹	36	IVW
	Any stroke	0.98 (0.92; 1.03)	4.2×10⁻¹	3.9×10⁻²	41	IVW
LA – V (max)	HbA1c	-0.25 (-0.50; -0.00)	4.9×10⁻²	1.2×10⁻¹	15	IVW
	SBP	1.39 (0.67; 2.11)	1.7×10⁻⁴	1.7×10⁻³	5	IVW
	DBP	0.40 (0.08; 0.72)	1.5×10⁻²	1.2×10⁻⁸	8	IVW
	T2DM	0.99 (0.90; 1.10)	9.1×10⁻¹	7.9×10⁻³	11	IVW
	CKD	1.23 (1.02; 1.47)	2.6×10⁻²	1.4×10⁻¹	12	IVW
	eGFR	-0.00 (-0.01; 0.00)	6.9×10⁻¹	2.9×10⁻³	9	IVW
	AD	1.00 (0.76; 1.30)	9.8×10⁻¹	1.3×10⁻¹	13	IVW
	CRP	0.08 (0.02; 0.15)	1.1×10⁻²	6.2×10⁻⁴	12	IVW
	BMI	0.03 (0.00; 0.06)	4.4×10⁻²	5.0×10⁻⁴	11	IVW
	FVC	0.02 (-0.01; 0.04)	2.2×10⁻¹	3.9×10⁻³	14	IVW
	FEV1	0.00 (-0.02; 0.02)	8.2×10⁻¹	5.3×10⁻³	15	IVW
	PEF	0.69 (-2.62; 3.99)	6.8×10⁻¹	6.5×10⁻⁴	16	IVW
	AAA	1.06 (0.74; 1.49)	7.6×10⁻¹	8.7×10⁻²	12	IVW
	VTE	0.90 (0.74; 1.11)	3.2×10⁻¹	5.4×10⁻²	12	IVW
	CE stroke	1.08 (0.76; 1.53)	6.7×10⁻¹	6.1×10⁻¹	6	IVW
	IS stroke	0.66 (0.40; 1.09)	1.0×10⁻¹	9.1×10⁻¹	6	Egger
	LA stroke	1.00 (0.58; 1.71)	1.0×10⁰	2.6×10⁻¹	6	IVW
	SV stroke	0.80 (0.52; 1.23)	3.0×10⁻¹	9.1×10⁻¹	6	IVW
	Any stroke	0.70 (0.45; 1.11)	1.3×10⁻¹	9.7×10⁻¹	6	Egger
LA – V (min)	HbA1c	-0.27 (-0.53; -0.01)	4.3×10⁻²	5.8×10⁻¹	10	IVW
	SBP	0.02 (-0.58; 0.63)	9.4×10⁻¹	1.5×10⁻³	7	IVW
	DBP	-0.02 (-0.36; 0.33)	9.3×10⁻¹	1.8×10⁻²	7	IVW
	T2DM	0.98 (0.85; 1.12)	7.2×10⁻¹	6.3×10⁻¹	6	IVW
	CKD	1.15 (0.92; 1.43)	2.3×10⁻¹	9.6×10⁻²	9	IVW
	eGFR	-0.01 (-0.02; 0.00)	1.8×10⁻¹	5.4×10⁻²	8	IVW
	AD	1.21 (0.91; 1.59)	1.9×10⁻¹	2.8×10⁻¹	9	IVW
	CRP	0.03 (-0.05; 0.11)	4.2×10⁻¹	4.4×10⁻¹	8	IVW
	BMI	-0.01 (-0.05; 0.02)	4.2×10⁻¹	2.7×10⁻²	7	IVW
	FVC	-0.04 (-0.07; -0.00)	2.5×10⁻²	8.2×10⁻¹	8	IVW
	FEV1	-0.02 (-0.04; 0.01)	2.2×10⁻¹	4.1×10⁻²	10	IVW
	PEF	3.46 (-1.50; 8.41)	1.7×10⁻¹	1.4×10⁻¹	11	IVW
	AAA	1.22 (0.89; 1.68)	2.2×10⁻¹	7.7×10⁻¹	9	IVW
	VTE	0.96 (0.78; 1.18)	7.1×10⁻¹	2.3×10⁻¹	8	IVW
	CE stroke	1.94 (1.15; 3.28)	1.3×10⁻²	1.5×10⁻¹	5	IVW
	IS stroke	1.08 (0.91; 1.28)	4.1×10⁻¹	4.5×10⁻¹	5	IVW
	LA stroke	0.00 (0.00; 0.00)	1.5×10⁻³	7.4×10⁻¹	5	Egger
	SV stroke	0.66 (0.33; 1.31)	2.4×10⁻¹	1.6×10⁻¹	4	IVW
	Any stroke	1.12 (0.95; 1.31)	1.7×10⁻¹	5.4×10⁻¹	5	IVW
LA – AF	HbA1c	0.12 (-0.15; 0.39)	3.9×10⁻¹	1.9×10⁻¹	12	IVW
	SBP	0.81 (0.31; 1.31)	1.6×10⁻³	9.6×10⁻³	10	IVW
	DBP	0.37 (0.00; 0.75)	4.9×10⁻²	9.7×10⁻²	10	IVW
	T2DM	1.09 (0.99; 1.21)	9.0×10⁻²	5.8×10⁻¹	11	IVW
	CKD	0.82 (0.68; 0.98)	2.9×10⁻²	1.4×10⁻¹	12	IVW
	eGFR	0.01 (0.00; 0.02)	1.1×10⁻³	1.8×10⁻¹	12	IVW
	AD	0.70 (0.56; 0.88)	2.2×10⁻³	6.2×10⁻¹	12	IVW
	CRP	-0.03 (-0.10; 0.04)	4.4×10⁻¹	6.3×10⁻¹	10	IVW
	BMI	-0.04 (-0.07; -0.01)	7.5×10⁻³	2.7×10⁻¹	11	IVW
	FVC	0.00 (-0.03; 0.03)	8.9×10⁻¹	4.4×10⁻³	11	IVW
	FEV1	-0.01 (-0.04; 0.01)	1.9×10⁻¹	4.8×10⁻³	12	IVW
	PEF	-2.23 (-6.56; 2.11)	3.1×10⁻¹	1.7×10⁻¹	13	IVW
	AAA	1.09 (0.84; 1.42)	5.2×10⁻¹	4.6×10⁻¹	12	IVW
	VTE	1.08 (0.93; 1.25)	3.3×10⁻¹	4.1×10⁻¹	12	IVW
	CE stroke	0.91 (0.61; 1.34)	6.3×10⁻¹	9.1×10⁻¹	5	IVW
	IS stroke	1.03 (0.88; 1.20)	7.3×10⁻¹	9.0×10⁻¹	6	IVW
	LA stroke	1.09 (0.65; 1.84)	7.5×10⁻¹	7.2×10⁻¹	5	IVW
	SV stroke	0.62 (0.38; 1.01)	5.3×10⁻²	7.3×10⁻¹	5	IVW
	Any stroke	1.01 (0.88; 1.17)	8.6×10⁻¹	7.4×10⁻¹	6	IVW
