# Supplementary material for: A Mendelian randomization analysis of cardiac MRI measurements as surrogate outcomes for heart failure and atrial fibrillation
Source: Commun Med (Lond). 2025 Apr 19;5:130. doi: 10.1038/s43856-025-00855-1 (PMC12009341; doi:10.1038/s43856-025-00855-1)
Supplement: Supplementary file 6 — Data 4 [file 43856_2025_855_MOESM6_ESM.tsv]

CMR measure	Outcome trait	MD/OR (95%CI)	P-value	No. variants	MR model
LV – EF	HbA1c	0.06 (-0.10; 0.23)	4.4×10⁻¹	22	Median
	SBP	-0.98 (-1.41; -0.55)	8.9×10⁻⁶	17	Median
	DBP	-0.69 (-1.03; -0.35)	6.9×10⁻⁵	15	Median
	T2DM	1.03 (0.95; 1.11)	5.0×10⁻¹	21	Median
	CKD	1.03 (0.93; 1.14)	5.9×10⁻¹	23	Median
	eGFR	0.00 (-0.00; 0.00)	8.6×10⁻¹	19	Median
	AD	0.98 (0.83; 1.15)	8.0×10⁻¹	23	Median
	CRP	-0.01 (-0.06; 0.04)	7.0×10⁻¹	21	Median
	BMI	0.02 (0.00; 0.05)	3.8×10⁻²	21	Median
	FVC	0.01 (-0.01; 0.03)	4.9×10⁻¹	23	Median
	FEV1	0.02 (0.01; 0.04)	7.5×10⁻³	21	Median
	PEF	-1.21 (-4.05; 1.62)	4.0×10⁻¹	22	Median
	AAA	1.06 (0.87; 1.29)	5.6×10⁻¹	22	Median
	VTE	1.00 (0.90; 1.10)	9.3×10⁻¹	22	Median
	CE stroke	0.96 (0.78; 1.19)	7.2×10⁻¹	20	Median
	IS stroke	1.06 (0.96; 1.16)	2.8×10⁻¹	19	Median
	LA stroke	1.02 (0.80; 1.30)	8.9×10⁻¹	21	Median
	SV stroke	1.01 (0.81; 1.25)	9.5×10⁻¹	21	Median
	Any stroke	1.03 (0.94; 1.12)	5.2×10⁻¹	18	Median
RV – EF	HbA1c	0.21 (-0.01; 0.42)	5.8×10⁻²	19	Median
	SBP	-0.55 (-1.05; -0.05)	3.2×10⁻²	16	Median
	DBP	-0.42 (-0.76; -0.09)	1.4×10⁻²	14	Median
	T2DM	1.00 (0.91; 1.10)	9.7×10⁻¹	18	Median
	CKD	0.96 (0.86; 1.08)	5.2×10⁻¹	21	Median
	eGFR	-0.00 (-0.01; 0.00)	6.0×10⁻¹	19	Median
	AD	1.09 (0.92; 1.28)	3.2×10⁻¹	21	Median
	CRP	0.00 (-0.04; 0.05)	8.7×10⁻¹	20	Median
	BMI	-0.00 (-0.03; 0.02)	6.9×10⁻¹	18	Median
	FVC	-0.04 (-0.06; -0.01)	1.1×10⁻²	16	Median
	FEV1	-0.04 (-0.06; -0.01)	6.1×10⁻³	15	Median
	PEF	-4.99 (-8.46; -1.51)	4.9×10⁻³	18	Median
	AAA	0.94 (0.76; 1.16)	5.4×10⁻¹	20	Median
	VTE	0.91 (0.81; 1.02)	9.3×10⁻²	20	Median
	CE stroke	1.37 (1.09; 1.72)	7.6×10⁻³	17	Median
	IS stroke	1.05 (0.96; 1.16)	2.9×10⁻¹	17	Median
	LA stroke	0.81 (0.63; 1.05)	1.1×10⁻¹	17	Median
	SV stroke	1.02 (0.81; 1.28)	9.0×10⁻¹	17	Median
	Any stroke	1.05 (0.97; 1.15)	2.4×10⁻¹	17	Median
LV – SV	HbA1c	-0.24 (-0.78; 0.29)	3.7×10⁻¹	6	Median
	DBP	-3.17 (-4.49; -1.85)	2.4×10⁻⁶	2	Median
	T2DM	0.57 (0.43; 0.76)	1.0×10⁻⁴	5	Median
	CKD	0.90 (0.60; 1.36)	6.3×10⁻¹	7	Median
	eGFR	0.00 (-0.01; 0.02)	4.5×10⁻¹	6	Median
	AD	1.49 (0.93; 2.40)	9.6×10⁻²	7	Median
	CRP	0.00 (-0.14; 0.14)	1.0×10⁰	7	Median
	BMI	0.04 (-0.03; 0.10)	2.8×10⁻¹	6	Median
	FVC	-0.01 (-0.07; 0.05)	7.8×10⁻¹	7	Median
	FEV1	0.01 (-0.03; 0.05)	6.2×10⁻¹	8	Median
	PEF	2.68 (-4.66; 10.03)	4.7×10⁻¹	8	Median
	AAA	1.21 (0.67; 2.19)	5.2×10⁻¹	7	Median
	VTE	0.86 (0.61; 1.22)	3.9×10⁻¹	5	Median
	CE stroke	1.38 (0.74; 2.58)	3.1×10⁻¹	4	Median
	IS stroke	1.25 (0.97; 1.61)	8.1×10⁻²	4	Median
	LA stroke	0.79 (0.32; 1.97)	6.1×10⁻¹	4	Median
	SV stroke	0.63 (0.24; 1.69)	3.6×10⁻¹	3	Median
	Any stroke	1.14 (0.90; 1.43)	2.8×10⁻¹	4	Median
RV – SV	HbA1c	-0.35 (-0.89; 0.20)	2.1×10⁻¹	6	Median
	SBP	-1.11 (-2.73; 0.51)	1.8×10⁻¹	3	Median
	DBP	-5.19 (-7.07; -3.30)	6.9×10⁻⁸	2	Median
	T2DM	0.76 (0.63; 0.92)	4.8×10⁻³	8	Median
	CKD	1.00 (0.74; 1.35)	1.0×10⁰	9	Median
	eGFR	-0.00 (-0.02; 0.01)	7.0×10⁻¹	7	Median
	AD	0.84 (0.52; 1.37)	4.9×10⁻¹	9	Median
	CRP	-0.11 (-0.23; 0.00)	5.7×10⁻²	9	Median
	BMI	-0.02 (-0.09; 0.05)	6.1×10⁻¹	7	Median
	FVC	0.00 (-0.05; 0.05)	9.1×10⁻¹	10	Median
	FEV1	-0.00 (-0.04; 0.03)	8.4×10⁻¹	10	Median
	PEF	1.01 (-5.94; 7.96)	7.8×10⁻¹	10	Median
	AAA	0.94 (0.58; 1.54)	8.1×10⁻¹	10	Median
	VTE	0.98 (0.72; 1.32)	8.7×10⁻¹	9	Median
	CE stroke	2.00 (1.13; 3.55)	1.8×10⁻²	6	Median
	IS stroke	1.12 (0.90; 1.39)	3.2×10⁻¹	6	Median
	LA stroke	1.38 (0.63; 3.01)	4.2×10⁻¹	7	Median
	SV stroke	0.76 (0.38; 1.55)	4.5×10⁻¹	7	Median
	Any stroke	1.16 (0.95; 1.43)	1.5×10⁻¹	6	Median
RV – PER	HbA1c	0.27 (0.12; 0.42)	4.7×10⁻⁴	5	Median
	SBP	-0.33 (-0.62; -0.04)	2.5×10⁻²	3	Median
	DBP	-0.28 (-0.46; -0.10)	2.7×10⁻³	2	Median
	T2DM	1.00 (0.95; 1.04)	9.1×10⁻¹	7	Median
	CKD	0.92 (0.86; 0.98)	1.1×10⁻²	7	Median
	eGFR	0.00 (-0.00; 0.00)	1.3×10⁻¹	7	Median
	AD	1.02 (0.93; 1.11)	7.3×10⁻¹	7	Median
	CRP	0.00 (-0.03; 0.03)	9.9×10⁻¹	5	Median
	BMI	-0.01 (-0.02; 0.01)	4.5×10⁻¹	4	Median
	FVC	-0.01 (-0.02; -0.00)	3.1×10⁻²	8	Median
	FEV1	-0.00 (-0.01; 0.01)	7.1×10⁻¹	8	Median
	PEF	-0.56 (-2.11; 1.00)	4.8×10⁻¹	7	Median
	AAA	1.01 (0.91; 1.13)	8.4×10⁻¹	8	Median
	VTE	0.98 (0.91; 1.06)	6.5×10⁻¹	7	Median
	CE stroke	1.02 (0.88; 1.17)	8.3×10⁻¹	5	Median
	IS stroke	0.95 (0.89; 1.01)	1.1×10⁻¹	4	Median
	LA stroke	1.12 (0.92; 1.37)	2.6×10⁻¹	5	Median
	SV stroke	1.09 (0.93; 1.27)	2.8×10⁻¹	4	Median
	Any stroke	0.97 (0.92; 1.03)	3.3×10⁻¹	4	Median
LV – EDV	HbA1c	-0.24 (-0.44; -0.04)	1.9×10⁻²	21	Median
	SBP	0.61 (0.18; 1.04)	5.9×10⁻³	15	Median
	DBP	-0.66 (-0.96; -0.36)	1.6×10⁻⁵	13	Median
	T2DM	0.87 (0.80; 0.96)	4.7×10⁻³	20	Median
	CKD	0.96 (0.87; 1.07)	4.9×10⁻¹	20	Median
	eGFR	-0.00 (-0.01; 0.00)	5.8×10⁻¹	19	Median
	AD	0.95 (0.79; 1.14)	5.6×10⁻¹	21	Median
	CRP	0.02 (-0.03; 0.07)	4.6×10⁻¹	21	Median
	BMI	-0.01 (-0.04; 0.01)	3.2×10⁻¹	19	Median
	FVC	0.02 (-0.00; 0.04)	1.0×10⁻¹	18	Median
	FEV1	0.01 (-0.01; 0.03)	2.7×10⁻¹	20	Median
	PEF	1.74 (-1.57; 5.06)	3.0×10⁻¹	23	Median
	AAA	0.94 (0.73; 1.20)	6.1×10⁻¹	21	Median
	VTE	0.97 (0.87; 1.09)	6.4×10⁻¹	21	Median
	CE stroke	0.76 (0.59; 0.98)	3.2×10⁻²	19	Median
	IS stroke	0.95 (0.86; 1.05)	3.2×10⁻¹	19	Median
	LA stroke	1.34 (1.03; 1.74)	2.7×10⁻²	20	Median
	SV stroke	0.95 (0.75; 1.21)	6.8×10⁻¹	20	Median
	Any stroke	0.95 (0.87; 1.04)	2.7×10⁻¹	19	Median
RV – EDV	HbA1c	-0.24 (-0.44; -0.04)	1.7×10⁻²	21	Median
	SBP	0.09 (-0.41; 0.59)	7.1×10⁻¹	11	Median
	DBP	-0.82 (-1.15; -0.48)	1.7×10⁻⁶	12	Median
	T2DM	0.92 (0.85; 1.01)	7.5×10⁻²	19	Median
	CKD	1.06 (0.94; 1.19)	3.5×10⁻¹	19	Median
	eGFR	-0.00 (-0.01; 0.00)	8.1×10⁻¹	20	Median
	AD	0.87 (0.74; 1.03)	9.9×10⁻²	24	Median
	CRP	-0.05 (-0.10; -0.00)	4.7×10⁻²	22	Median
	BMI	0.02 (-0.01; 0.04)	2.3×10⁻¹	18	Median
	FVC	0.03 (0.01; 0.06)	1.5×10⁻²	22	Median
	FEV1	0.02 (0.00; 0.04)	2.2×10⁻²	20	Median
	PEF	1.42 (-1.76; 4.60)	3.8×10⁻¹	23	Median
	AAA	1.05 (0.86; 1.27)	6.4×10⁻¹	26	Median
	VTE	0.95 (0.85; 1.06)	3.8×10⁻¹	23	Median
	CE stroke	1.16 (0.89; 1.51)	2.7×10⁻¹	15	Median
	IS stroke	1.01 (0.91; 1.13)	8.1×10⁻¹	14	Median
	LA stroke	1.04 (0.79; 1.37)	8.0×10⁻¹	17	Median
	SV stroke	0.85 (0.66; 1.10)	2.3×10⁻¹	16	Median
	Any stroke	1.04 (0.94; 1.15)	4.4×10⁻¹	14	Median
LV – ESV	HbA1c	0.01 (-0.05; 0.07)	7.7×10⁻¹	31	Median
	SBP	0.18 (0.04; 0.32)	1.3×10⁻²	26	Median
	DBP	0.04 (-0.05; 0.12)	3.9×10⁻¹	23	Median
	T2DM	0.97 (0.94; 1.00)	4.3×10⁻²	31	Median
	CKD	0.98 (0.95; 1.02)	4.0×10⁻¹	32	Median
	eGFR	-0.00 (-0.00; 0.00)	8.3×10⁻¹	29	Median
	AD	1.01 (0.95; 1.07)	8.0×10⁻¹	32	Median
	CRP	0.02 (-0.00; 0.03)	6.3×10⁻²	33	Median
	BMI	-0.00 (-0.01; 0.01)	8.8×10⁻¹	30	Median
	FVC	-0.00 (-0.01; 0.01)	5.2×10⁻¹	30	Median
	FEV1	0.01 (0.00; 0.01)	3.3×10⁻²	31	Median
	PEF	0.77 (-0.17; 1.71)	1.1×10⁻¹	34	Median
	AAA	1.03 (0.96; 1.11)	3.8×10⁻¹	34	Median
	VTE	1.01 (0.97; 1.05)	7.0×10⁻¹	30	Median
	CE stroke	0.92 (0.86; 0.99)	1.9×10⁻²	30	Median
	IS stroke	0.97 (0.94; 1.01)	1.2×10⁻¹	30	Median
	LA stroke	1.00 (0.92; 1.09)	9.9×10⁻¹	30	Median
	SV stroke	1.00 (0.92; 1.07)	9.1×10⁻¹	30	Median
	Any stroke	0.98 (0.95; 1.01)	2.1×10⁻¹	30	Median
RV – ESV	HbA1c	-0.06 (-0.12; -0.00)	3.8×10⁻²	28	Median
	SBP	0.21 (0.05; 0.38)	1.1×10⁻²	16	Median
	DBP	0.04 (-0.07; 0.14)	5.0×10⁻¹	15	Median
	T2DM	1.02 (0.99; 1.05)	2.2×10⁻¹	26	Median
	CKD	1.03 (0.99; 1.07)	9.4×10⁻²	26	Median
	eGFR	-0.00 (-0.00; -0.00)	5.7×10⁻³	26	Median
	AD	0.95 (0.90; 1.00)	6.3×10⁻²	30	Median
	CRP	-0.01 (-0.03; 0.00)	1.4×10⁻¹	29	Median
	BMI	0.00 (-0.00; 0.01)	2.1×10⁻¹	25	Median
	FVC	0.01 (-0.00; 0.02)	1.5×10⁻¹	27	Median
	FEV1	0.01 (0.01; 0.02)	2.0×10⁻⁴	27	Median
	PEF	0.30 (-0.73; 1.34)	5.7×10⁻¹	31	Median
	AAA	0.98 (0.91; 1.05)	5.1×10⁻¹	31	Median
	VTE	1.01 (0.98; 1.05)	5.4×10⁻¹	30	Median
	CE stroke	0.98 (0.92; 1.05)	5.4×10⁻¹	28	Median
	IS stroke	0.98 (0.95; 1.01)	2.1×10⁻¹	26	Median
	LA stroke	1.00 (0.92; 1.09)	9.7×10⁻¹	29	Median
	SV stroke	0.99 (0.92; 1.07)	7.9×10⁻¹	29	Median
	Any stroke	1.00 (0.97; 1.02)	7.8×10⁻¹	26	Median
LV – EDM	HbA1c	-0.94 (-1.36; -0.53)	9.7×10⁻⁶	15	Median
	SBP	-0.07 (-0.96; 0.83)	8.9×10⁻¹	10	Median
	DBP	-1.21 (-1.83; -0.59)	1.3×10⁻⁴	10	Median
	T2DM	0.75 (0.62; 0.90)	2.3×10⁻³	15	Median
	CKD	0.96 (0.76; 1.22)	7.6×10⁻¹	14	Median
	eGFR	-0.01 (-0.02; 0.01)	3.2×10⁻¹	10	Median
	AD	0.92 (0.64; 1.31)	6.3×10⁻¹	14	Median
	CRP	-0.03 (-0.15; 0.09)	6.3×10⁻¹	15	Median
	BMI	0.04 (-0.01; 0.09)	1.1×10⁻¹	12	Median
	FVC	0.04 (-0.02; 0.09)	1.7×10⁻¹	11	Median
	FEV1	0.02 (-0.02; 0.06)	2.6×10⁻¹	11	Median
	PEF	3.86 (-2.59; 10.32)	2.4×10⁻¹	13	Median
	AAA	1.05 (0.64; 1.71)	8.6×10⁻¹	15	Median
	VTE	1.06 (0.84; 1.35)	6.1×10⁻¹	14	Median
	CE stroke	1.12 (0.64; 1.96)	6.8×10⁻¹	13	Median
	IS stroke	0.99 (0.79; 1.22)	8.9×10⁻¹	12	Median
	LA stroke	1.31 (0.79; 2.18)	3.0×10⁻¹	14	Median
	SV stroke	0.98 (0.58; 1.68)	9.5×10⁻¹	14	Median
	Any stroke	0.89 (0.72; 1.09)	2.6×10⁻¹	12	Median
LV – MVR	HbA1c	-0.02 (-0.28; 0.24)	8.6×10⁻¹	27	Median
	SBP	-0.31 (-0.87; 0.25)	2.7×10⁻¹	26	Median
	DBP	-0.01 (-0.32; 0.31)	9.7×10⁻¹	22	Median
	T2DM	1.04 (0.93; 1.17)	5.0×10⁻¹	27	Median
	CKD	1.16 (1.00; 1.34)	4.3×10⁻²	30	Median
	eGFR	-0.00 (-0.01; 0.00)	2.4×10⁻¹	26	Median
	AD	0.98 (0.78; 1.22)	8.4×10⁻¹	30	Median
	CRP	0.01 (-0.07; 0.08)	8.7×10⁻¹	29	Median
	BMI	0.02 (-0.01; 0.05)	2.2×10⁻¹	27	Median
	FVC	-0.03 (-0.06; 0.01)	9.7×10⁻²	25	Median
	FEV1	-0.02 (-0.05; 0.01)	1.8×10⁻¹	25	Median
	PEF	-5.16 (-9.53; -0.79)	2.1×10⁻²	29	Median
	AAA	1.11 (0.83; 1.48)	4.9×10⁻¹	29	Median
	VTE	1.00 (0.86; 1.15)	9.5×10⁻¹	29	Median
	CE stroke	1.07 (0.82; 1.39)	6.1×10⁻¹	26	Median
	IS stroke	1.08 (0.97; 1.20)	1.8×10⁻¹	28	Median
	LA stroke	1.17 (0.84; 1.63)	3.7×10⁻¹	28	Median
	SV stroke	0.88 (0.64; 1.21)	4.3×10⁻¹	26	Median
	Any stroke	1.09 (0.98; 1.20)	1.0×10⁻¹	28	Median
LA – V (max)	HbA1c	-0.18 (-0.48; 0.13)	2.5×10⁻¹	14	Median
	SBP	0.30 (-0.67; 1.27)	5.4×10⁻¹	6	Median
	DBP	0.00 (-0.48; 0.49)	9.9×10⁻¹	7	Median
	T2DM	0.96 (0.83; 1.12)	6.3×10⁻¹	10	Median
	CKD	1.41 (1.12; 1.78)	3.9×10⁻³	11	Median
	eGFR	-0.00 (-0.01; 0.01)	5.7×10⁻¹	8	Median
	AD	0.99 (0.72; 1.37)	9.6×10⁻¹	12	Median
	CRP	0.02 (-0.08; 0.12)	6.9×10⁻¹	11	Median
	BMI	0.02 (-0.02; 0.06)	2.9×10⁻¹	10	Median
	FVC	0.01 (-0.03; 0.06)	5.9×10⁻¹	13	Median
	FEV1	0.01 (-0.01; 0.04)	2.8×10⁻¹	14	Median
	PEF	4.53 (-0.37; 9.44)	7.0×10⁻²	15	Median
	AAA	1.28 (0.83; 1.98)	2.6×10⁻¹	11	Median
	VTE	0.95 (0.75; 1.19)	6.4×10⁻¹	11	Median
	CE stroke	1.15 (0.76; 1.75)	5.1×10⁻¹	6	Median
	IS stroke	1.03 (0.86; 1.23)	7.8×10⁻¹	6	Median
	LA stroke	0.91 (0.49; 1.69)	7.7×10⁻¹	6	Median
	SV stroke	0.82 (0.49; 1.36)	4.5×10⁻¹	6	Median
	Any stroke	1.06 (0.89; 1.26)	5.2×10⁻¹	6	Median
LA – V (min)	HbA1c	-0.34 (-0.75; 0.07)	1.1×10⁻¹	9	Median
	SBP	-0.33 (-1.40; 0.74)	5.4×10⁻¹	7	Median
	DBP	-0.27 (-0.88; 0.33)	3.8×10⁻¹	7	Median
	T2DM	0.94 (0.79; 1.11)	4.5×10⁻¹	6	Median
	CKD	1.02 (0.77; 1.34)	9.0×10⁻¹	9	Median
	eGFR	-0.01 (-0.02; 0.00)	2.3×10⁻¹	8	Median
	AD	1.36 (0.97; 1.91)	7.9×10⁻²	9	Median
	CRP	0.02 (-0.08; 0.13)	6.4×10⁻¹	8	Median
	BMI	0.00 (-0.05; 0.06)	9.3×10⁻¹	7	Median
	FVC	-0.05 (-0.09; -0.01)	2.7×10⁻²	8	Median
	FEV1	-0.01 (-0.05; 0.02)	5.0×10⁻¹	8	Median
	PEF	1.76 (-3.92; 7.44)	5.4×10⁻¹	10	Median
	AAA	1.27 (0.82; 1.96)	2.8×10⁻¹	9	Median
	VTE	0.88 (0.69; 1.11)	2.8×10⁻¹	8	Median
	CE stroke	1.99 (1.04; 3.83)	3.8×10⁻²	5	Median
	IS stroke	1.11 (0.87; 1.42)	4.1×10⁻¹	5	Median
	LA stroke	2.61 (1.13; 6.04)	2.5×10⁻²	5	Median
	SV stroke	0.56 (0.28; 1.12)	1.0×10⁻¹	4	Median
	Any stroke	1.15 (0.91; 1.45)	2.3×10⁻¹	5	Median
LA – AF	HbA1c	0.15 (-0.17; 0.48)	3.5×10⁻¹	12	Median
	SBP	0.63 (-0.10; 1.36)	8.9×10⁻²	10	Median
	DBP	0.20 (-0.21; 0.62)	3.3×10⁻¹	10	Median
	T2DM	1.10 (0.96; 1.26)	1.6×10⁻¹	11	Median
	CKD	0.87 (0.70; 1.08)	2.0×10⁻¹	12	Median
	eGFR	0.01 (0.00; 0.02)	1.6×10⁻²	12	Median
	AD	0.72 (0.54; 0.96)	2.5×10⁻²	12	Median
	CRP	-0.05 (-0.15; 0.05)	2.9×10⁻¹	10	Median
	BMI	-0.04 (-0.09; -0.00)	3.0×10⁻²	11	Median
	FVC	0.02 (-0.02; 0.07)	3.0×10⁻¹	11	Median
	FEV1	0.00 (-0.03; 0.03)	8.9×10⁻¹	12	Median
	PEF	-0.91 (-6.15; 4.34)	7.3×10⁻¹	13	Median
	AAA	1.05 (0.73; 1.51)	8.0×10⁻¹	12	Median
	VTE	1.14 (0.94; 1.39)	1.8×10⁻¹	12	Median
	CE stroke	0.95 (0.59; 1.54)	8.3×10⁻¹	5	Median
	IS stroke	0.99 (0.82; 1.19)	9.3×10⁻¹	6	Median
	LA stroke	1.41 (0.71; 2.80)	3.3×10⁻¹	5	Median
	SV stroke	0.52 (0.28; 0.98)	4.2×10⁻²	5	Median
	Any stroke	1.00 (0.84; 1.19)	1.0×10⁰	6	Median
