# Supplementary material for: A Mendelian randomization analysis of cardiac MRI measurements as surrogate outcomes for heart failure and atrial fibrillation
Source: Commun Med (Lond). 2025 Apr 19;5:130. doi: 10.1038/s43856-025-00855-1 (PMC12009341; doi:10.1038/s43856-025-00855-1)
Supplement: Supplementary file 7 — Data 5 [file 43856_2025_855_MOESM7_ESM.tsv]

CMR measure	Outcome trait	MD/OR (95%CI)	P-value	Q p-value	No. variants	MR model
Atrial fibrillation	HbA1c	-0.00 (-0.07; 0.07)	9.5×10⁻¹	7.4×10⁻¹²	162	IVW
	SBP	0.43 (0.27; 0.59)	8.1×10⁻⁸	2.2×10⁻¹⁶	124	IVW
	DBP	0.23 (0.14; 0.32)	2.8×10⁻⁷	1.0×10⁻¹⁰⁰	129	IVW
	T2DM	1.04 (1.01; 1.08)	3.3×10⁻³	8.6×10⁻¹⁰	156	IVW
	CKD	1.05 (1.01; 1.10)	1.1×10⁻²	5.3×10⁻⁶	174	IVW
	eGFR	-0.00 (-0.00; 0.00)	2.2×10⁻¹	9.5×10⁻¹³	164	IVW
	AD	1.01 (0.95; 1.08)	6.9×10⁻¹	1.8×10⁻¹	177	IVW
	CRP	-0.03 (-0.04; -0.01)	5.4×10⁻³	1.5×10⁻⁶	172	IVW
	BMI	0.01 (0.00; 0.02)	3.8×10⁻²	4.6×10⁻¹⁵	136	IVW
	FVC	0.01 (-0.00; 0.01)	1.9×10⁻¹	2.0×10⁻¹⁵	160	IVW
	FEV1	0.01 (-0.00; 0.01)	8.1×10⁻²	3.7×10⁻⁹	154	IVW
	PEF	2.24 (1.14; 3.35)	6.9×10⁻⁵	5.1×10⁻¹⁰	168	IVW
	AAA	1.07 (1.00; 1.15)	6.5×10⁻²	8.7×10⁻³	174	IVW
	VTE	1.00 (0.96; 1.04)	9.8×10⁻¹	5.6×10⁻⁷	169	IVW
	CE stroke	1.79 (1.60; 2.01)	1.0×10⁻¹⁰⁰	4.3×10⁻¹	75	IVW
	IS stroke	1.14 (1.08; 1.19)	2.1×10⁻⁷	1.6×10⁻³	76	IVW
	LA stroke	1.03 (0.89; 1.21)	6.7×10⁻¹	8.5×10⁻¹	70	IVW
	SV stroke	1.10 (0.95; 1.29)	2.1×10⁻¹	1.7×10⁻¹	70	IVW
	Any stroke	1.13 (1.08; 1.18)	1.3×10⁻⁷	1.0×10⁻²	76	IVW
Heart failure	HbA1c	0.22 (0.10; 0.34)	3.5×10⁻⁴	2.8×10⁻¹¹	32	IVW
	SBP	1.55 (1.25; 1.85)	1.0×10⁻¹⁰⁰	2.6×10⁻⁵	19	IVW
	DBP	0.61 (0.43; 0.79)	2.2×10⁻¹¹	4.7×10⁻⁶	19	IVW
	T2DM	1.29 (1.22; 1.37)	1.0×10⁻¹⁰⁰	4.4×10⁻⁶	25	IVW
	CKD	1.22 (1.14; 1.32)	6.1×10⁻⁸	8.3×10⁻³	30	IVW
	eGFR	-0.01 (-0.01; -0.00)	6.4×10⁻⁴	6.6×10⁻³	27	IVW
	AD	0.86 (0.77; 0.97)	1.6×10⁻²	2.4×10⁻¹	35	IVW
	CRP	0.05 (0.01; 0.08)	7.9×10⁻³	2.3×10⁻¹	29	IVW
	BMI	0.05 (0.03; 0.07)	1.8×10⁻⁵	2.2×10⁻³	17	IVW
	FVC	-0.03 (-0.05; -0.02)	2.0×10⁻⁵	3.1×10⁻⁴	34	IVW
	FEV1	-0.02 (-0.03; -0.01)	2.7×10⁻³	1.2×10⁻³	34	IVW
	PEF	-1.73 (-3.61; 0.15)	7.1×10⁻²	2.7×10⁻²	35	IVW
	AAA	1.27 (1.11; 1.46)	5.2×10⁻⁴	4.0×10⁻²	35	IVW
	VTE	1.14 (1.05; 1.23)	1.0×10⁻³	4.8×10⁻³	35	IVW
	CE stroke	1.45 (1.17; 1.79)	5.5×10⁻⁴	1.1×10⁻¹	19	IVW
	IS stroke	1.35 (1.25; 1.45)	2.0×10⁻¹⁵	1.2×10⁻⁵	21	IVW
	LA stroke	1.60 (1.22; 2.09)	6.6×10⁻⁴	1.4×10⁻¹	20	IVW
	SV stroke	1.48 (1.16; 1.88)	1.5×10⁻³	1.3×10⁻¹	21	IVW
	Any stroke	1.28 (1.19; 1.37)	6.7×10⁻¹²	2.2×10⁻³	19	IVW
