# Supplementary material for: A Mendelian randomization analysis of cardiac MRI measurements as surrogate outcomes for heart failure and atrial fibrillation
Source: Commun Med (Lond). 2025 Apr 19;5:130. doi: 10.1038/s43856-025-00855-1 (PMC12009341; doi:10.1038/s43856-025-00855-1)
Supplement: Supplementary file 8 — Data 6 [file 43856_2025_855_MOESM8_ESM.tsv]

CMR measure	Outcome trait	MD/OR (95%CI)	P-value	No. variants	MR model
Atrial fibrillation	HbA1c	0.08 (-0.03; 0.19)	1.5×10⁻¹	160	Median
	SBP	0.28 (0.01; 0.55)	4.1×10⁻²	123	Median
	DBP	0.20 (0.05; 0.35)	9.2×10⁻³	128	Median
	T2DM	1.05 (1.00; 1.10)	3.8×10⁻²	154	Median
	CKD	1.04 (0.98; 1.11)	1.8×10⁻¹	171	Median
	eGFR	-0.00 (-0.00; 0.00)	6.1×10⁻¹	160	Median
	AD	1.01 (0.92; 1.10)	8.5×10⁻¹	174	Median
	CRP	-0.02 (-0.05; 0.01)	1.3×10⁻¹	171	Median
	BMI	-0.00 (-0.02; 0.01)	7.1×10⁻¹	135	Median
	FVC	0.00 (-0.01; 0.02)	6.5×10⁻¹	158	Median
	FEV1	0.01 (-0.00; 0.02)	7.0×10⁻²	153	Median
	PEF	1.82 (0.07; 3.57)	4.2×10⁻²	167	Median
	AAA	1.08 (0.96; 1.20)	2.0×10⁻¹	172	Median
	VTE	0.99 (0.93; 1.06)	8.4×10⁻¹	167	Median
	CE stroke	1.73 (1.47; 2.03)	2.2×10⁻¹¹	75	Median
	IS stroke	1.15 (1.06; 1.24)	3.8×10⁻⁴	76	Median
	LA stroke	1.08 (0.87; 1.35)	4.9×10⁻¹	70	Median
	SV stroke	1.15 (0.94; 1.41)	1.7×10⁻¹	70	Median
	Any stroke	1.12 (1.05; 1.20)	1.0×10⁻³	76	Median
Heart failure	HbA1c	0.34 (0.09; 0.59)	8.0×10⁻³	28	Median
	SBP	1.53 (0.97; 2.10)	1.1×10⁻⁷	16	Median
	DBP	0.55 (0.18; 0.91)	3.4×10⁻³	15	Median
	T2DM	1.30 (1.16; 1.46)	9.4×10⁻⁶	23	Median
	CKD	1.28 (1.13; 1.45)	9.1×10⁻⁵	26	Median
	eGFR	-0.00 (-0.01; 0.00)	9.7×10⁻²	24	Median
	AD	0.88 (0.75; 1.04)	1.4×10⁻¹	32	Median
	CRP	0.06 (-0.00; 0.12)	5.1×10⁻²	25	Median
	BMI	0.05 (0.01; 0.09)	1.9×10⁻²	12	Median
	FVC	-0.03 (-0.05; -0.00)	3.2×10⁻²	31	Median
	FEV1	-0.02 (-0.04; 0.00)	6.1×10⁻²	32	Median
	PEF	-4.13 (-7.20; -1.06)	8.4×10⁻³	32	Median
	AAA	1.12 (0.89; 1.41)	3.3×10⁻¹	31	Median
	VTE	1.10 (0.96; 1.25)	1.7×10⁻¹	31	Median
	CE stroke	1.50 (1.15; 1.96)	2.5×10⁻³	19	Median
	IS stroke	1.27 (1.12; 1.44)	1.7×10⁻⁴	19	Median
	LA stroke	1.52 (1.08; 2.14)	1.8×10⁻²	18	Median
	SV stroke	1.36 (0.99; 1.87)	5.5×10⁻²	19	Median
	Any stroke	1.24 (1.11; 1.39)	1.6×10⁻⁴	18	Median
