# Supplementary material for: A Mendelian randomization analysis of cardiac MRI measurements as surrogate outcomes for heart failure and atrial fibrillation
Source: Commun Med (Lond). 2025 Apr 19;5:130. doi: 10.1038/s43856-025-00855-1 (PMC12009341; doi:10.1038/s43856-025-00855-1)
Supplement: Supplementary file 9 — Data 7 [file 43856_2025_855_MOESM9_ESM.tsv]

exposure	outcome	R-squared	chr_name	start_pos	other_allele	effect_allele	effect_size_exposure	standard_error_exposure	pvalue_exposure	effect_size_outcome	standard_error_outcome	pvalue_outcome
LV – EDV	HbA1c	0.3	10	121292897	G	A	1.17698	0.216145	7.286430261704783	-7.5505e-05	0.017496	0.00149654855961
LV – EDV	HbA1c	0.3	10	121347839	TTTTC	T	-1.27899	0.224548	7.910922007422734	0.018692	0.018219	0.5158425756346193
LV – EDV	HbA1c	0.3	10	121370131	T	C	-1.05261	0.190473	7.485379607017588	0.011793	0.015367	0.3537531579046739
LV – EDV	HbA1c	0.3	10	121415685	G	A	-1.55135	0.233111	10.547694287664523	-0.021721	0.018798	0.6057409925238932
LV – EDV	HbA1c	0.3	10	130834551	G	A	-0.985926	0.193893	6.434364882085917	0.0035039	0.015669	0.0845737807482394
LV – EDV	HbA1c	0.3	12	33516963	G	A	0.976627	0.194348	6.298398170639184	-0.031092	0.015549	1.341606973720876
LV – EDV	HbA1c	0.3	15	85308141	T	G	-1.0175	0.200164	6.430773000404189	-0.0077025	0.016157	0.1982191047470661
LV – EDV	HbA1c	0.3	16	963315	T	C	-1.02128	0.200507	6.454035628602332	0.041679	0.016197	1.9967118411739249
LV – EDV	HbA1c	0.3	16	1959753	G	A	1.15697	0.232264	6.199500594770956	-0.019704	0.018707	0.5342900635817588
LV – EDV	HbA1c	0.3	16	90047769	G	A	-1.16812	0.234538	6.197794818161899	-0.0088872	0.018925	0.1947438837370051
LV – EDV	HbA1c	0.3	17	1374195	G	A	-1.78287	0.300829	8.50944921026336	0.041861	0.024294	1.071215095869928
LV – EDV	HbA1c	0.3	19	45839253	TCCTCCTGCCTCAG	T	1.05089	0.202159	6.696616202475768	-0.041072	0.016376	1.915745540888771
LV – EDV	HbA1c	0.3	19	46160021	GCACT	G	1.03506	0.210259	6.068954272574739	-0.053713	0.017062	2.784336004351552
LV – EDV	HbA1c	0.3	2	36650878	G	A	1.0538	0.210204	6.271452622531595	-0.012632	0.017023	0.3390681501822031
LV – EDV	HbA1c	0.3	2	174892676	AT	A	1.02378	0.203774	6.296022213520966	-0.0019164	0.016472	0.0422107974585433
LV – EDV	HbA1c	0.3	2	179310085	GT	G	1.51363	0.255424	8.507942508719294	-0.015211	0.020971	0.3295407640331098
LV – EDV	HbA1c	0.3	2	179575511	T	C	2.38751	0.39315	8.900587117342877	-0.044462	0.03138	0.8054301607713575
LV – EDV	HbA1c	0.3	2	179669931	T	C	3.37123	0.401836	16.311648271698562	-0.016572	0.033562	0.2065728429344811
LV – EDV	HbA1c	0.3	2	179753549	G	A	1.45337	0.238368	8.96672631046658	0.015014	0.019333	0.3591311504123844
LV – EDV	HbA1c	0.3	2	179759434	G	A	1.04458	0.190522	7.377980918812865	-0.015715	0.015363	0.5137537634269446
LV – EDV	HbA1c	0.3	2	179851886	T	C	-1.19731	0.235373	6.43885046926232	0.0053973	0.019035	0.1097131469344447
LV – EDV	HbA1c	0.3	22	24175583	C	A	1.49451	0.286028	6.7591811349520485	-0.021927	0.023412	0.4571870171870666
LV – EDV	HbA1c	0.3	3	14294549	T	C	0.940598	0.190685	6.091042292959323	-0.016586	0.015436	0.5488739483829229
LV – EDV	HbA1c	0.3	4	169742747	C	A	-1.12021	0.226897	6.1007438866243495	-0.0036193	0.018428	0.0735083545980794
LV – EDV	HbA1c	0.3	6	31315407	CT	C	0.935841	0.191311	6.000201993697755	-0.056141	0.015503	3.5328508465100428
LV – EDV	HbA1c	0.3	6	118587639	C	A	-2.00417	0.379718	6.884170422308921	0.022872	0.031129	0.3348976531774252
LV – EDV	HbA1c	0.3	8	127489294	T	C	4.205	0.807507	6.717796527455355	0.0013871	0.064606	0.0075039206380884
LV – EDV	SBP	0.3	10	121292897	G	A	1.17698	0.216145	7.286430261704783	0.1194	0.0345	3.264560796748518
LV – EDV	SBP	0.3	10	121340908	G	A	-1.22721	0.226168	7.239587341009846	-0.0189	0.0359	0.2230809971579535
LV – EDV	SBP	0.3	10	130834551	G	A	-0.985926	0.193893	6.434364882085917	-0.0294	0.0307	0.4690323184280849
LV – EDV	SBP	0.3	12	33516963	G	A	0.976627	0.194348	6.298398170639184	0.0076	0.0308	0.094096233783383
LV – EDV	SBP	0.3	15	85403496	G	A	1.13845	0.228645	6.19467567010897	0.0996	0.0356	2.289374984939203
LV – EDV	SBP	0.3	16	963315	T	C	-1.02128	0.200507	6.454035628602332	-0.052	0.0322	0.9730583720409708
LV – EDV	SBP	0.3	16	1959753	G	A	1.15697	0.232264	6.199500594770956	0.0522	0.0369	0.8029952719769542
LV – EDV	SBP	0.3	16	90047769	G	A	-1.16812	0.234538	6.197794818161899	-0.1031	0.0377	2.209011524911184
LV – EDV	SBP	0.3	17	1374195	G	A	-1.78287	0.300829	8.50944921026336	-0.0544	0.0517	0.5329841815615645
LV – EDV	SBP	0.3	19	45830763	C	A	-0.9585	0.191402	6.2591526079369695	0.0437	0.0305	0.8181564120552275
LV – EDV	SBP	0.3	19	46166427	G	A	1.16503	0.19929	8.297710229280737	0.033	0.0327	0.5037624548332648
LV – EDV	SBP	0.3	19	46315809	G	A	-1.18629	0.19802	8.68013916829517	-0.0771	0.0316	1.8279811905754435
LV – EDV	SBP	0.3	2	36650878	G	A	1.0538	0.210204	6.271452622531595	0.043	0.0333	0.7044329000375209
LV – EDV	SBP	0.3	2	179295843	T	G	1.49122	0.251891	8.492486948274477	0.0259	0.0403	0.2839131462251679
LV – EDV	SBP	0.3	2	179575511	T	C	2.38751	0.39315	8.900587117342877	0.0746	0.0655	0.5936301645307325
LV – EDV	SBP	0.3	2	179669931	T	C	3.37123	0.401836	16.311648271698562	0.091	0.0661	0.7731424297112764
LV – EDV	SBP	0.3	2	179753549	G	A	1.45337	0.238368	8.96672631046658	-0.0416	0.0378	0.5659103615821093
LV – EDV	SBP	0.3	2	179759434	G	A	1.04458	0.190522	7.377980918812865	0.0257	0.0301	0.4053864908399019
LV – EDV	SBP	0.3	22	24175583	C	A	1.49451	0.286028	6.7591811349520485	0.0607	0.0455	0.7384992268017199
LV – EDV	SBP	0.3	3	14294549	T	C	0.940598	0.190685	6.091042292959323	0.0075	0.0303	0.0946899378839144
LV – EDV	SBP	0.3	4	169742747	C	A	-1.12021	0.226897	6.1007438866243495	-0.0943	0.0363	2.026872146400301
LV – EDV	SBP	0.3	6	118587639	C	A	-2.00417	0.379718	6.884170422308921	-0.0157	0.0614	0.0979426891915333
LV – EDV	DBP	0.3	10	130834551	G	A	-0.985926	0.193893	6.434364882085917	0.0173	0.0176	0.4859838195993506
LV – EDV	DBP	0.3	12	33516963	G	A	0.976627	0.194348	6.298398170639184	-0.0775	0.0177	4.8996294548824375
LV – EDV	DBP	0.3	16	963315	T	C	-1.02128	0.200507	6.454035628602332	0.0095	0.0185	0.2150975501133451
LV – EDV	DBP	0.3	16	1959753	G	A	1.15697	0.232264	6.199500594770956	0.029	0.0213	0.7604502791595269
LV – EDV	DBP	0.3	17	1374195	G	A	-1.78287	0.300829	8.50944921026336	0.0507	0.0296	1.063084319054746
LV – EDV	DBP	0.3	19	45830763	C	A	-0.9585	0.191402	6.2591526079369695	0.0434	0.0176	1.854803593885818
LV – EDV	DBP	0.3	19	46166427	G	A	1.16503	0.19929	8.297710229280737	0.0089	0.0188	0.1972946729256479
LV – EDV	DBP	0.3	2	36650878	G	A	1.0538	0.210204	6.271452622531595	-0.0347	0.0191	1.1576404266693252
LV – EDV	DBP	0.3	2	179295843	T	G	1.49122	0.251891	8.492486948274477	-0.0197	0.0231	0.4054969561799108
LV – EDV	DBP	0.3	2	179575511	T	C	2.38751	0.39315	8.900587117342877	-0.0995	0.0373	2.120732043175387
LV – EDV	DBP	0.3	2	179669931	T	C	3.37123	0.401836	16.311648271698562	-0.111	0.0379	2.473402290896548
LV – EDV	DBP	0.3	2	179759434	G	A	1.04458	0.190522	7.377980918812865	-0.0908	0.0173	6.850472986245652
LV – EDV	DBP	0.3	22	24175583	C	A	1.49451	0.286028	6.7591811349520485	-0.0214	0.0263	0.3814289718798702
LV – EDV	DBP	0.3	3	14294549	T	C	0.940598	0.190685	6.091042292959323	-0.0387	0.0174	1.5848596478041272
LV – EDV	DBP	0.3	4	169742747	C	A	-1.12021	0.226897	6.1007438866243495	0.0366	0.0208	1.104190849830869
LV – EDV	DBP	0.3	6	118587639	C	A	-2.00417	0.379718	6.884170422308921	0.0391	0.0352	0.5746288335610588
LV – EDV	DBP	0.3	8	127489294	T	C	4.205	0.807507	6.717796527455355	-0.008	0.0784	0.0368262836247483
LV – EDV	T2DM	0.3	10	121292897	G	A	1.17698	0.216145	7.286430261704783	0.011	0.0072	0.8860566476931632
LV – EDV	T2DM	0.3	10	121340908	G	A	-1.22721	0.226168	7.239587341009846	-0.0015	0.0075	0.0757207139381183
LV – EDV	T2DM	0.3	10	121370131	T	C	-1.05261	0.190473	7.485379607017588	-0.0066	0.0063	0.5228787452803376
LV – EDV	T2DM	0.3	10	130834551	G	A	-0.985926	0.193893	6.434364882085917	-0.0045	0.0065	0.3098039199714863
LV – EDV	T2DM	0.3	12	112007756	T	C	-1.29446	0.190925	10.920002317276955	0.021	0.0064	2.8239087409443187
LV – EDV	T2DM	0.3	15	85403496	G	A	1.13845	0.228645	6.19467567010897	0.017	0.0075	1.6777807052660807
LV – EDV	T2DM	0.3	16	963315	T	C	-1.02128	0.200507	6.454035628602332	0.026	0.0068	3.9208187539523753
LV – EDV	T2DM	0.3	16	1959753	G	A	1.15697	0.232264	6.199500594770956	-0.01	0.0079	0.721246399047171
LV – EDV	T2DM	0.3	16	90047769	G	A	-1.16812	0.234538	6.197794818161899	0.013	0.008	1.0268721464003012
LV – EDV	T2DM	0.3	17	1374195	G	A	-1.78287	0.300829	8.50944921026336	0.013	0.011	0.6989700043360187
LV – EDV	T2DM	0.3	19	45830763	C	A	-0.9585	0.191402	6.2591526079369695	0.01	0.0064	0.9208187539523752
LV – EDV	T2DM	0.3	2	36650878	G	A	1.0538	0.210204	6.271452622531595	0.0045	0.007	0.2839966563652008
LV – EDV	T2DM	0.3	2	179295843	T	G	1.49122	0.251891	8.492486948274477	-0.0052	0.0085	0.2676062401770315
LV – EDV	T2DM	0.3	2	179575511	T	C	2.38751	0.39315	8.900587117342877	-0.0046	0.014	0.1307682802690238
LV – EDV	T2DM	0.3	2	179753549	G	A	1.45337	0.238368	8.96672631046658	-0.022	0.008	2.283996656365201
LV – EDV	T2DM	0.3	2	179759434	G	A	1.04458	0.190522	7.377980918812865	-0.0052	0.0064	0.3767507096020995
LV – EDV	T2DM	0.3	22	24175583	C	A	1.49451	0.286028	6.7591811349520485	-0.013	0.0096	0.7695510786217261
LV – EDV	T2DM	0.3	3	14294549	T	C	0.940598	0.190685	6.091042292959323	0.0051	0.0063	0.3767507096020995
LV – EDV	T2DM	0.3	4	169742747	C	A	-1.12021	0.226897	6.1007438866243495	-0.013	0.0075	1.0087739243075051
LV – EDV	T2DM	0.3	6	118587639	C	A	-2.00417	0.379718	6.884170422308921	0.027	0.013	1.42021640338319
LV – EDV	T2DM	0.3	8	127489294	T	C	4.205	0.807507	6.717796527455355	-0.033	0.028	0.619788758288394
LV – EDV	af	0.3	10	121292897	G	A	1.17698	0.216145	7.286430261704783	-0.0027	0.0076	0.1440570537676839
LV – EDV	af	0.3	10	121329179	ACT	A	1.26977	0.224663	7.79944184576377	-0.0062	0.0157	0.1585153906646068
LV – EDV	af	0.3	10	121370131	T	C	-1.05261	0.190473	7.485379607017588	-0.0024	0.0066	0.1455117749555695
LV – EDV	af	0.3	10	121415685	G	A	-1.55135	0.233111	10.547694287664523	0.0092	0.0081	0.5880437620695985
LV – EDV	af	0.3	10	130834551	G	A	-0.985926	0.193893	6.434364882085917	-0.0043	0.0068	0.279757981712943
LV – EDV	af	0.3	12	111964213	TTTTTTTTC	T	1.21926	0.244192	6.225948659918658	0.025	0.0194	0.7018021328901849
LV – EDV	af	0.3	12	112007756	T	C	-1.29446	0.190925	10.920002317276955	0.0033	0.0068	0.2037032599482083
LV – EDV	af	0.3	15	85403496	G	A	1.13845	0.228645	6.19467567010897	0.0029	0.0079	0.1475200063631436
LV – EDV	af	0.3	16	963315	T	C	-1.02128	0.200507	6.454035628602332	0.0014	0.0071	0.0723217358620085
LV – EDV	af	0.3	16	90047769	G	A	-1.16812	0.234538	6.197794818161899	-0.0102	0.0082	0.6748950170285926
LV – EDV	af	0.3	19	45830763	C	A	-0.9585	0.191402	6.2591526079369695	0.007	0.0068	0.5155577923575929
LV – EDV	af	0.3	19	46160021	GCACT	G	1.03506	0.210259	6.068954272574739	0.0204	0.0187	0.5597207867644118
LV – EDV	af	0.3	19	46166808	C	A	1.17345	0.20059	8.308385857684817	0.0188	0.0208	0.436163081335455
LV – EDV	af	0.3	19	46315809	G	A	-1.18629	0.19802	8.68013916829517	0.0163	0.007	1.6961562251113456
LV – EDV	af	0.3	2	36650878	G	A	1.0538	0.210204	6.271452622531595	0.0096	0.0074	0.7130946470276252
LV – EDV	af	0.3	2	179290692	G	A	1.4923	0.25204	8.494573262702644	-0.0462	0.0114	4.307681955740721
LV – EDV	af	0.3	2	179753549	G	A	1.45337	0.238368	8.96672631046658	-0.0187	0.0082	1.6399749108106023
LV – EDV	af	0.3	2	179759434	G	A	1.04458	0.190522	7.377980918812865	-0.0007	0.0067	0.0405769780568947
LV – EDV	af	0.3	2	179851886	T	C	-1.19731	0.235373	6.43885046926232	0.02	0.021	0.4662279416152819
LV – EDV	af	0.3	22	24175583	C	A	1.49451	0.286028	6.7591811349520485	-0.0292	0.0099	2.489589051989823
LV – EDV	af	0.3	3	14294549	T	C	0.940598	0.190685	6.091042292959323	-0.0064	0.0067	0.4721124340472953
LV – EDV	af	0.3	4	169742747	C	A	-1.12021	0.226897	6.1007438866243495	0.0044	0.0079	0.2373964504331965
LV – EDV	af	0.3	6	31315407	CT	C	0.935841	0.191311	6.000201993697755	-0.0147	0.0167	0.4222784754909791
LV – EDV	af	0.3	6	118587639	C	A	-2.00417	0.379718	6.884170422308921	0.0655	0.014	5.553618187777558
LV – EDV	af	0.3	8	127489294	T	C	4.205	0.807507	6.717796527455355	0.0591	0.0311	1.2383728154384173
LV – EDV	NICM	0.3	10	121292897	G	A	1.17698	0.216145	7.286430261704783	0.11495304386333	0.0369838430295031	2.72530423605462
LV – EDV	NICM	0.3	10	121340908	G	A	-1.22721	0.226168	7.239587341009846	-0.111475842880166	0.0387290323188809	2.3982039227418115
LV – EDV	NICM	0.3	10	130834551	G	A	-0.985926	0.193893	6.434364882085917	-0.0126881552764838	0.0340564369391894	0.1490635154474217
LV – EDV	NICM	0.3	12	33516963	G	A	0.976627	0.194348	6.298398170639184	-0.0250340177196417	0.0336993264357971	0.3395481520829915
LV – EDV	NICM	0.3	12	112007756	T	C	-1.29446	0.190925	10.920002317276955	-0.0438912833050499	0.0333499215517854	0.7255050103836798
LV – EDV	NICM	0.3	15	85403496	G	A	1.13845	0.228645	6.19467567010897	0.0857801352788855	0.0389381872827847	1.559153863725443
LV – EDV	NICM	0.3	16	963315	T	C	-1.02128	0.200507	6.454035628602332	-0.0776274856792888	0.0356772765303707	1.529172175303814
LV – EDV	NICM	0.3	16	1959753	G	A	1.15697	0.232264	6.199500594770956	0.095898752979539	0.0396553587576975	1.8070703211098
LV – EDV	NICM	0.3	16	90047769	G	A	-1.16812	0.234538	6.197794818161899	-0.0608787071810733	0.0404022351812632	0.8798935158481258
LV – EDV	NICM	0.3	17	1374195	G	A	-1.78287	0.300829	8.50944921026336	-0.0523647202058624	0.0537499259428003	0.4815610811028034
LV – EDV	NICM	0.3	19	45830763	C	A	-0.9585	0.191402	6.2591526079369695	0.0195763728936375	0.033744289939117	0.2504020315750447
LV – EDV	NICM	0.3	19	46166427	G	A	1.16503	0.19929	8.297710229280737	0.0465781125605819	0.0346679455283995	0.746918963623554
LV – EDV	NICM	0.3	19	46315809	G	A	-1.18629	0.19802	8.68013916829517	-0.0452923885251199	0.034666138067512	0.7181216043598242
LV – EDV	NICM	0.3	2	36650878	G	A	1.0538	0.210204	6.271452622531595	0.0808088344070236	0.0364342266260834	1.5757866458573409
LV – EDV	NICM	0.3	2	179295843	T	G	1.49122	0.251891	8.492486948274477	-0.0671210530041578	0.0439728253136916	0.8965212665606819
LV – EDV	NICM	0.3	2	179575511	T	C	2.38751	0.39315	8.900587117342877	-0.0545237699171953	0.066543762788864	0.384494986376201
LV – EDV	NICM	0.3	2	179669931	T	C	3.37123	0.401836	16.311648271698562	-0.0225646782494241	0.0721448167933592	0.1223660832766109
LV – EDV	NICM	0.3	2	179753549	G	A	1.45337	0.238368	8.96672631046658	-0.0177220329876163	0.0417657998379643	0.1730620041398933
LV – EDV	NICM	0.3	2	179759434	G	A	1.04458	0.190522	7.377980918812865	0.0638070553905468	0.0333423002311293	1.2544653809816877
LV – EDV	NICM	0.3	22	24175583	C	A	1.49451	0.286028	6.7591811349520485	0.085131277376119	0.052480183434164	0.979767201326899
LV – EDV	NICM	0.3	3	14294549	T	C	0.940598	0.190685	6.091042292959323	0.0671509973504535	0.0336641828868165	1.3365610491962467
LV – EDV	NICM	0.3	4	169742747	C	A	-1.12021	0.226897	6.1007438866243495	0.0083215280729118	0.0399556889536505	0.0783036424789402
LV – EDV	NICM	0.3	6	118587639	C	A	-2.00417	0.379718	6.884170422308921	0.0935637057783152	0.0651169813681293	0.8217167519329809
LV – EDV	NICM	0.3	6	118667522	T	C	1.11403	0.190042	8.339827355498572	0.0205527685818149	0.0333411378446866	0.2695367007758242
LV – EDV	NICM	0.3	8	127489294	T	C	4.205	0.807507	6.717796527455355	-0.0140390884415123	0.1397705857343224	0.0362159491446199
LV – EDV	DCM	0.3	10	121292897	G	A	1.17698	0.216145	7.286430261704783	-0.004	0.044	0.0311902860871418
LV – EDV	DCM	0.3	10	121332888	C	A	-1.27681	0.232811	7.381886129043098	-0.007	0.047	0.0558135387163125
LV – EDV	DCM	0.3	10	121370131	T	C	-1.05261	0.190473	7.485379607017588	-0.034	0.039	0.4196453388934084
LV – EDV	DCM	0.3	10	130834551	G	A	-0.985926	0.193893	6.434364882085917	-0.005	0.039	0.0453234130813564
LV – EDV	DCM	0.3	12	33516963	G	A	0.976627	0.194348	6.298398170639184	-0.001	0.04	0.0127807700919951
LV – EDV	DCM	0.3	12	112007756	T	C	-1.29446	0.190925	10.920002317276955	0.045	0.04	0.5878755938266829
LV – EDV	DCM	0.3	15	85403496	G	A	1.13845	0.228645	6.19467567010897	0.114	0.045	1.9288547095489168
LV – EDV	DCM	0.3	16	963315	T	C	-1.02128	0.200507	6.454035628602332	-0.108	0.041	2.067881527970877
LV – EDV	DCM	0.3	16	1959753	G	A	1.15697	0.232264	6.199500594770956	-0.033	0.049	0.3002489683104856
LV – EDV	DCM	0.3	16	90047769	G	A	-1.16812	0.234538	6.197794818161899	-0.086	0.048	1.131061821667089
LV – EDV	DCM	0.3	17	1374195	G	A	-1.78287	0.300829	8.50944921026336	-0.035	0.066	0.2242439621559019
LV – EDV	DCM	0.3	19	45830763	C	A	-0.9585	0.191402	6.2591526079369695	0.012	0.039	0.1239554497539048
LV – EDV	DCM	0.3	19	46166808	C	A	1.17345	0.20059	8.308385857684817	0.091	0.042	1.505984625242856
LV – EDV	DCM	0.3	19	46315809	G	A	-1.18629	0.19802	8.68013916829517	-0.099	0.04	1.868702203402377
LV – EDV	DCM	0.3	2	36650878	G	A	1.0538	0.210204	6.271452622531595	0.089	0.043	1.4402130317994437
LV – EDV	DCM	0.3	2	179290692	G	A	1.4923	0.25204	8.494573262702644	0.087	0.052	1.0376306643299789
LV – EDV	DCM	0.3	2	179519351	T	C	-3.26813	0.557651	8.335929780220036	-0.098	0.109	0.4310945850171213
LV – EDV	DCM	0.3	2	179575511	T	C	2.38751	0.39315	8.900587117342877	0.186	0.095	1.3005091547277956
LV – EDV	DCM	0.3	2	179753549	G	A	1.45337	0.238368	8.96672631046658	-0.043	0.049	0.4198736745884175
LV – EDV	DCM	0.3	2	179759434	G	A	1.04458	0.190522	7.377980918812865	0.034	0.038	0.421819390372222
LV – EDV	DCM	0.3	2	179851886	T	C	-1.19731	0.235373	6.43885046926232	0.017	0.048	0.1457547029338814
LV – EDV	DCM	0.3	22	24175583	C	A	1.49451	0.286028	6.7591811349520485	0.272	0.062	4.992679047077256
LV – EDV	DCM	0.3	3	14294549	T	C	0.940598	0.190685	6.091042292959323	0.154	0.039	4.087831103940373
LV – EDV	DCM	0.3	4	169742747	C	A	-1.12021	0.226897	6.1007438866243495	-0.015	0.047	0.1266793981846012
LV – EDV	DCM	0.3	6	118587639	C	A	-2.00417	0.379718	6.884170422308921	0.007	0.079	0.029746130405213
LV – EDV	DCM	0.3	6	118667522	T	C	1.11403	0.190042	8.339827355498572	0.073	0.039	1.2291479883578558
LV – EDV	DCM	0.3	8	127489294	T	C	4.205	0.807507	6.717796527455355	0.014	0.213	0.0232832956366176
LV – EDV	CKD	0.3	10	121292897	G	A	1.17698	0.216145	7.286430261704783	-0.0271	0.0104	2.044600913360733
LV – EDV	CKD	0.3	10	121332888	C	A	-1.27681	0.232811	7.381886129043098	0.0014	0.0135	0.0364955005857091
LV – EDV	CKD	0.3	10	121370131	T	C	-1.05261	0.190473	7.485379607017588	-0.0028	0.0091	0.1221105746285159
LV – EDV	CKD	0.3	10	121415685	G	A	-1.55135	0.233111	10.547694287664523	0.003	0.0116	0.100015437450609
LV – EDV	CKD	0.3	10	130834551	G	A	-0.985926	0.193893	6.434364882085917	0.0132	0.0098	0.743282254022513
LV – EDV	CKD	0.3	12	33516963	G	A	0.976627	0.194348	6.298398170639184	-0.0138	0.0093	0.8569851997459049
LV – EDV	CKD	0.3	15	85403496	G	A	1.13845	0.228645	6.19467567010897	-0.0039	0.0108	0.1424865852233102
LV – EDV	CKD	0.3	16	963315	T	C	-1.02128	0.200507	6.454035628602332	0.0067	0.0098	0.3044307729638144
LV – EDV	CKD	0.3	16	1959753	G	A	1.15697	0.232264	6.199500594770956	0.0065	0.0113	0.2489519651798119
LV – EDV	CKD	0.3	16	90047769	G	A	-1.16812	0.234538	6.197794818161899	0.0021	0.0118	0.0648455527838315
LV – EDV	CKD	0.3	17	1374195	G	A	-1.78287	0.300829	8.50944921026336	0.0129	0.0165	0.3630108981877709
LV – EDV	CKD	0.3	19	45830763	C	A	-0.9585	0.191402	6.2591526079369695	-0.0031	0.0098	0.1229743841327511
LV – EDV	CKD	0.3	19	46166427	G	A	1.16503	0.19929	8.297710229280737	0.0073	0.0105	0.3147062186132159
LV – EDV	CKD	0.3	2	36650878	G	A	1.0538	0.210204	6.271452622531595	0.0034	0.0107	0.1253442674018989
LV – EDV	CKD	0.3	2	179290692	G	A	1.4923	0.25204	8.494573262702644	0.0197	0.0133	0.8579235389267152
LV – EDV	CKD	0.3	2	179575511	T	C	2.38751	0.39315	8.900587117342877	0.0054	0.02	0.1047432468551054
LV – EDV	CKD	0.3	2	179669931	T	C	3.37123	0.401836	16.311648271698562	0.0081	0.0201	0.162916849176814
LV – EDV	CKD	0.3	2	179753549	G	A	1.45337	0.238368	8.96672631046658	0.0181	0.0114	0.95233580539844
LV – EDV	CKD	0.3	2	179759434	G	A	1.04458	0.190522	7.377980918812865	0.008	0.0092	0.4187331947263294
LV – EDV	CKD	0.3	22	24175583	C	A	1.49451	0.286028	6.7591811349520485	-0.0041	0.0134	0.1203307943679464
LV – EDV	CKD	0.3	3	14294549	T	C	0.940598	0.190685	6.091042292959323	0.0104	0.0093	0.5838589688316711
LV – EDV	CKD	0.3	4	169742747	C	A	-1.12021	0.226897	6.1007438866243495	-0.0058	0.0112	0.2178141335079836
LV – EDV	CKD	0.3	6	118587639	C	A	-2.00417	0.379718	6.884170422308921	0.0363	0.0193	1.216668237112576
LV – EDV	CKD	0.3	6	118667522	T	C	1.11403	0.190042	8.339827355498572	-0.0085	0.0092	0.4548166317845938
LV – EDV	CKD	0.3	8	127489294	T	C	4.205	0.807507	6.717796527455355	-0.0729	0.0426	1.0612301772168826
LV – EDV	eGFR	0.3	10	121292897	G	A	1.17698	0.216145	7.286430261704783	0.00023	0.0003936	0.2522775379644916
LV – EDV	eGFR	0.3	10	121332888	C	A	-1.27681	0.232811	7.381886129043098	0.00021	0.0005839	0.143331516388465
LV – EDV	eGFR	0.3	10	121370131	T	C	-1.05261	0.190473	7.485379607017588	0.000308	0.0003419	0.4335625078049297
LV – EDV	eGFR	0.3	10	121415685	G	A	-1.55135	0.233111	10.547694287664523	5.5e-05	0.0004279	0.0466753036108146
LV – EDV	eGFR	0.3	10	130834551	G	A	-0.985926	0.193893	6.434364882085917	-0.000504	0.0003576	0.7994230732451518
LV – EDV	eGFR	0.3	12	33516963	G	A	0.976627	0.194348	6.298398170639184	0.00012	0.0003494	0.1360826230421395
LV – EDV	eGFR	0.3	16	963315	T	C	-1.02128	0.200507	6.454035628602332	0.000141	0.0003696	0.1536628878701947
LV – EDV	eGFR	0.3	16	1959753	G	A	1.15697	0.232264	6.199500594770956	-7.8e-05	0.0004338	0.0672219299394494
LV – EDV	eGFR	0.3	16	90047769	G	A	-1.16812	0.234538	6.197794818161899	-0.001406	0.0004404	2.850472986245652
LV – EDV	eGFR	0.3	17	1374195	G	A	-1.78287	0.300829	8.50944921026336	0.000379	0.0006153	0.2693792021127172
LV – EDV	eGFR	0.3	19	45830763	C	A	-0.9585	0.191402	6.2591526079369695	-3e-05	0.0003552	0.0306772938877978
LV – EDV	eGFR	0.3	19	46166427	G	A	1.16503	0.19929	8.297710229280737	0.000256	0.0003883	0.2925149880325264
LV – EDV	eGFR	0.3	19	46315809	G	A	-1.18629	0.19802	8.68013916829517	0.00102	0.0004101	1.889410289700751
LV – EDV	eGFR	0.3	2	36650878	G	A	1.0538	0.210204	6.271452622531595	-0.000231	0.000387	0.2587695889745292
LV – EDV	eGFR	0.3	2	179290692	G	A	1.4923	0.25204	8.494573262702644	-0.001023	0.0005392	1.2388241868442686
LV – EDV	eGFR	0.3	2	179575511	T	C	2.38751	0.39315	8.900587117342877	-0.000684	0.0007618	0.4326206923490212
LV – EDV	eGFR	0.3	2	179669931	T	C	3.37123	0.401836	16.311648271698562	-0.000161	0.0007557	0.0804512410311519
LV – EDV	eGFR	0.3	2	179759434	G	A	1.04458	0.190522	7.377980918812865	-0.000407	0.0003893	0.5295895090240693
LV – EDV	eGFR	0.3	22	24175583	C	A	1.49451	0.286028	6.7591811349520485	-0.000572	0.0005143	0.5754450233932868
LV – EDV	eGFR	0.3	3	14294549	T	C	0.940598	0.190685	6.091042292959323	-5.9e-05	0.0003458	0.0629838925351857
LV – EDV	eGFR	0.3	4	169742747	C	A	-1.12021	0.226897	6.1007438866243495	-8.8e-05	0.0004178	0.0797722885430714
LV – EDV	eGFR	0.3	6	118587639	C	A	-2.00417	0.379718	6.884170422308921	-0.000295	0.000711	0.1687062556229903
LV – EDV	eGFR	0.3	6	118667522	T	C	1.11403	0.190042	8.339827355498572	-0.000123	0.000345	0.1417034754661146
LV – EDV	eGFR	0.3	8	127489294	T	C	4.205	0.807507	6.717796527455355	0.003105	0.001613	1.2660007134616131
LV – EDV	Alzheimer's Disease	0.3	10	121292897	G	A	1.17698	0.216145	7.286430261704783	-0.0016	0.0162	0.035740369803151
LV – EDV	Alzheimer's Disease	0.3	10	121329179	ACT	A	1.26977	0.224663	7.79944184576377	-0.0022	0.017	0.046626949273304
LV – EDV	Alzheimer's Disease	0.3	10	121370131	T	C	-1.05261	0.190473	7.485379607017588	0.0241	0.0142	1.0479829099525737
LV – EDV	Alzheimer's Disease	0.3	10	121415685	G	A	-1.55135	0.233111	10.547694287664523	0.0151	0.0179	0.3990271043132517
LV – EDV	Alzheimer's Disease	0.3	10	130834551	G	A	-0.985926	0.193893	6.434364882085917	-0.0045	0.0146	0.1218805153028325
LV – EDV	Alzheimer's Disease	0.3	12	33516963	G	A	0.976627	0.194348	6.298398170639184	0.002	0.0145	0.0502197916379994
LV – EDV	Alzheimer's Disease	0.3	12	111964213	TTTTTTTTC	T	1.21926	0.244192	6.225948659918658	0.0342	0.0183	1.2114781127775271
LV – EDV	Alzheimer's Disease	0.3	15	85403496	G	A	1.13845	0.228645	6.19467567010897	-0.0187	0.017	0.5679933127304018
LV – EDV	Alzheimer's Disease	0.3	16	963315	T	C	-1.02128	0.200507	6.454035628602332	-0.0023	0.0155	0.0556160423591558
LV – EDV	Alzheimer's Disease	0.3	16	1959753	G	A	1.15697	0.232264	6.199500594770956	0.0186	0.0177	0.5340226317141772
LV – EDV	Alzheimer's Disease	0.3	16	90047769	G	A	-1.16812	0.234538	6.197794818161899	0.0216	0.0181	0.634137784597445
LV – EDV	Alzheimer's Disease	0.3	17	1374195	G	A	-1.78287	0.300829	8.50944921026336	0.0049	0.0276	0.0665633321737195
LV – EDV	Alzheimer's Disease	0.3	19	46160021	GCACT	G	1.03506	0.210259	6.068954272574739	0.0126	0.0169	0.3395139842150322
LV – EDV	Alzheimer's Disease	0.3	19	46315809	G	A	-1.18629	0.19802	8.68013916829517	-0.0637	0.015	4.687188173787912
LV – EDV	Alzheimer's Disease	0.3	2	36650878	G	A	1.0538	0.210204	6.271452622531595	-0.0143	0.0158	0.4374692311377386
LV – EDV	Alzheimer's Disease	0.3	2	179290692	G	A	1.4923	0.25204	8.494573262702644	-0.0549	0.019	2.412064651363644
LV – EDV	Alzheimer's Disease	0.3	2	179575511	T	C	2.38751	0.39315	8.900587117342877	-0.0206	0.0342	0.2620126736665692
LV – EDV	Alzheimer's Disease	0.3	2	179753549	G	A	1.45337	0.238368	8.96672631046658	-0.0311	0.0178	1.0917295005042762
LV – EDV	Alzheimer's Disease	0.3	2	179759434	G	A	1.04458	0.190522	7.377980918812865	-0.0277	0.0143	1.2697023379028505
LV – EDV	Alzheimer's Disease	0.3	22	24175583	C	A	1.49451	0.286028	6.7591811349520485	-0.0412	0.0214	1.2676866725287574
LV – EDV	Alzheimer's Disease	0.3	3	14294549	T	C	0.940598	0.190685	6.091042292959323	-0.0178	0.0143	0.6730500058340012
LV – EDV	Alzheimer's Disease	0.3	4	169742747	C	A	-1.12021	0.226897	6.1007438866243495	0.0235	0.0171	0.7734000947926425
LV – EDV	Alzheimer's Disease	0.3	6	31315407	CT	C	0.935841	0.191311	6.000201993697755	0.0207	0.0157	0.7309542903423771
LV – EDV	Alzheimer's Disease	0.3	6	118587639	C	A	-2.00417	0.379718	6.884170422308921	0.0049	0.0292	0.0628332962849673
LV – EDV	Alzheimer's Disease	0.3	6	118667522	T	C	1.11403	0.190042	8.339827355498572	0.0278	0.0142	1.3005091547277956
LV – EDV	Alzheimer's Disease	0.3	8	127489294	T	C	4.205	0.807507	6.717796527455355	0.0632	0.0642	0.4879830305038733
LV – EDV	C-reactive protein	0.3	10	121292897	G	A	1.17698	0.216145	7.286430261704783	-0.0124	0.0047	2.0792332444821184
LV – EDV	C-reactive protein	0.3	10	121332888	C	A	-1.27681	0.232811	7.381886129043098	0.008	0.0054	0.8586182262370403
LV – EDV	C-reactive protein	0.3	10	121370131	T	C	-1.05261	0.190473	7.485379607017588	0.0059	0.0041	0.8234931392432694
LV – EDV	C-reactive protein	0.3	10	121415685	G	A	-1.55135	0.233111	10.547694287664523	0.0017	0.0051	0.1314245133176789
LV – EDV	C-reactive protein	0.3	10	130834551	G	A	-0.985926	0.193893	6.434364882085917	-0.0057	0.0043	0.732878999973458
LV – EDV	C-reactive protein	0.3	12	33516963	G	A	0.976627	0.194348	6.298398170639184	0.0032	0.0042	0.3505513752021797
LV – EDV	C-reactive protein	0.3	12	112007756	T	C	-1.29446	0.190925	10.920002317276955	0.003	0.0042	0.3232601984783861
LV – EDV	C-reactive protein	0.3	15	85403496	G	A	1.13845	0.228645	6.19467567010897	0.0047	0.0048	0.4847918308626802
LV – EDV	C-reactive protein	0.3	16	963315	T	C	-1.02128	0.200507	6.454035628602332	0.0001	0.0047	0.007435431213546
LV – EDV	C-reactive protein	0.3	16	1959753	G	A	1.15697	0.232264	6.199500594770956	0.0155	0.0053	2.46220770898818
LV – EDV	C-reactive protein	0.3	16	90047769	G	A	-1.16812	0.234538	6.197794818161899	-0.0075	0.0053	0.8039873970269837
LV – EDV	C-reactive protein	0.3	17	1374195	G	A	-1.78287	0.300829	8.50944921026336	-0.0018	0.0094	0.0715313201765278
LV – EDV	C-reactive protein	0.3	19	45830763	C	A	-0.9585	0.191402	6.2591526079369695	0.0119	0.0042	2.336625882763724
LV – EDV	C-reactive protein	0.3	19	46166427	G	A	1.16503	0.19929	8.297710229280737	-0.0029	0.0049	0.2565216547553581
LV – EDV	C-reactive protein	0.3	19	46315809	G	A	-1.18629	0.19802	8.68013916829517	0.0034	0.0043	0.3674208051112244
LV – EDV	C-reactive protein	0.3	2	36650878	G	A	1.0538	0.210204	6.271452622531595	0.0015	0.0046	0.1282178098389226
LV – EDV	C-reactive protein	0.3	2	179290692	G	A	1.4923	0.25204	8.494573262702644	0.0082	0.0055	0.8665078310159541
LV – EDV	C-reactive protein	0.3	2	179575511	T	C	2.38751	0.39315	8.900587117342877	0.0279	0.0105	2.103440491182149
LV – EDV	C-reactive protein	0.3	2	179753549	G	A	1.45337	0.238368	8.96672631046658	-0.004	0.0052	0.3548172212302599
LV – EDV	C-reactive protein	0.3	2	179759434	G	A	1.04458	0.190522	7.377980918812865	-0.0095	0.0041	1.6882515153605515
LV – EDV	C-reactive protein	0.3	22	24175583	C	A	1.49451	0.286028	6.7591811349520485	0.0071	0.0062	0.5983542033759717
LV – EDV	C-reactive protein	0.3	3	14294549	T	C	0.940598	0.190685	6.091042292959323	-0.0015	0.0041	0.1460134019678394
LV – EDV	C-reactive protein	0.3	4	169742747	C	A	-1.12021	0.226897	6.1007438866243495	0.0046	0.005	0.4466355742364862
LV – EDV	C-reactive protein	0.3	6	118587639	C	A	-2.00417	0.379718	6.884170422308921	0.0088	0.0083	0.5390495801248532
LV – EDV	C-reactive protein	0.3	6	118667522	T	C	1.11403	0.190042	8.339827355498572	0.0089	0.0041	1.523582018460487
LV – EDV	C-reactive protein	0.3	8	127489294	T	C	4.205	0.807507	6.717796527455355	0.0194	0.023	0.3990695356819462
LV – EDV	BMI	0.3	10	121292897	G	A	1.17698	0.216145	7.286430261704783	0.0038	0.0022	1.0799810839710853
LV – EDV	BMI	0.3	10	121340908	G	A	-1.22721	0.226168	7.239587341009846	-0.0022	0.0023	0.48758245139916
LV – EDV	BMI	0.3	10	121370131	T	C	-1.05261	0.190473	7.485379607017588	-0.0046	0.0019	1.833569886156717
LV – EDV	BMI	0.3	10	121415685	G	A	-1.55135	0.233111	10.547694287664523	0.005	0.0024	1.4594202834955456
LV – EDV	BMI	0.3	10	130834551	G	A	-0.985926	0.193893	6.434364882085917	0.0017	0.0017	0.4763835809456292
LV – EDV	BMI	0.3	12	33516963	G	A	0.976627	0.194348	6.298398170639184	0.003	0.0019	0.9136401693252518
LV – EDV	BMI	0.3	15	85403496	G	A	1.13845	0.228645	6.19467567010897	0.0011	0.0023	0.2060699932273154
LV – EDV	BMI	0.3	16	963315	T	C	-1.02128	0.200507	6.454035628602332	0.0029	0.0018	0.9314431049276368
LV – EDV	BMI	0.3	16	1959753	G	A	1.15697	0.232264	6.199500594770956	0.0065	0.0021	2.796423225022028
LV – EDV	BMI	0.3	16	90047769	G	A	-1.16812	0.234538	6.197794818161899	0.0	0.0024	0.0040140020862006
LV – EDV	BMI	0.3	17	1374195	G	A	-1.78287	0.300829	8.50944921026336	0.0025	0.0031	0.3739677521709811
LV – EDV	BMI	0.3	19	45830763	C	A	-0.9585	0.191402	6.2591526079369695	0.0037	0.0017	1.5397036732425249
LV – EDV	BMI	0.3	19	46166427	G	A	1.16503	0.19929	8.297710229280737	0.0007	0.002	0.144844422823006
LV – EDV	BMI	0.3	19	46315809	G	A	-1.18629	0.19802	8.68013916829517	-0.0002	0.0018	0.0456609913975399
LV – EDV	BMI	0.3	2	36650878	G	A	1.0538	0.210204	6.271452622531595	0.0005	0.0021	0.0969643032115027
LV – EDV	BMI	0.3	2	179295843	T	G	1.49122	0.251891	8.492486948274477	0.0014	0.0025	0.2412394560900204
LV – EDV	BMI	0.3	2	179490478	T	C	-1.90011	0.23848	14.791025184822296	-0.0026	0.0024	0.5590909179347823
LV – EDV	BMI	0.3	2	179575511	T	C	2.38751	0.39315	8.900587117342877	-0.0077	0.004	1.2762981060087322
LV – EDV	BMI	0.3	2	179669931	T	C	3.37123	0.401836	16.311648271698562	-0.0035	0.0038	0.4399737510871077
LV – EDV	BMI	0.3	2	179753549	G	A	1.45337	0.238368	8.96672631046658	-0.0002	0.002	0.0408154572688085
LV – EDV	BMI	0.3	2	179759434	G	A	1.04458	0.190522	7.377980918812865	0.0009	0.0017	0.2151688218755308
LV – EDV	BMI	0.3	22	24175583	C	A	1.49451	0.286028	6.7591811349520485	0.005	0.0025	1.333950261519484
LV – EDV	BMI	0.3	3	14294549	T	C	0.940598	0.190685	6.091042292959323	-0.0011	0.0017	0.2996424721773399
LV – EDV	BMI	0.3	4	169742747	C	A	-1.12021	0.226897	6.1007438866243495	0.0033	0.0023	0.8279811905754435
LV – EDV	BMI	0.3	6	118587639	C	A	-2.00417	0.379718	6.884170422308921	0.0015	0.0033	0.1825007381322416
LV – EDV	BMI	0.3	8	127489294	T	C	4.205	0.807507	6.717796527455355	-0.0075	0.0083	0.4378261366353517
LV – EDV	FCV	0.3	10	121292897	G	A	1.17698	0.216145	7.286430261704783	0.00375048	0.00209073	1.137652720236818
LV – EDV	FCV	0.3	10	121347839	TTTTC	T	-1.27899	0.224548	7.910922007422734	-0.00114255	0.00217698	0.2220652269765947
LV – EDV	FCV	0.3	10	121370131	T	C	-1.05261	0.190473	7.485379607017588	-0.00458604	0.00183639	1.902583027044089
LV – EDV	FCV	0.3	10	130834551	G	A	-0.985926	0.193893	6.434364882085917	-0.00117257	0.00187278	0.2747075969548374
LV – EDV	FCV	0.3	12	33516963	G	A	0.976627	0.194348	6.298398170639184	0.000224639	0.00185736	0.0439593785197875
LV – EDV	FCV	0.3	12	111985640	AT	A	1.25649	0.22838	7.4247660513075315	-0.000986921	0.00222139	0.1825404075781478
LV – EDV	FCV	0.3	12	112007756	T	C	-1.29446	0.190925	10.920002317276955	0.0011068	0.00183334	0.2627755420150828
LV – EDV	FCV	0.3	15	85308141	T	G	-1.0175	0.200164	6.430773000404189	-0.00466702	0.00193009	1.806730660940348
LV – EDV	FCV	0.3	16	1959753	G	A	1.15697	0.232264	6.199500594770956	0.00396753	0.00223612	1.119097843533414
LV – EDV	FCV	0.3	16	90047769	G	A	-1.16812	0.234538	6.197794818161899	-0.00144255	0.0022614	0.2810517904104079
LV – EDV	FCV	0.3	17	1374195	G	A	-1.78287	0.300829	8.50944921026336	-0.00237733	0.00290294	0.3842371664583402
LV – EDV	FCV	0.3	19	45839253	TCCTCCTGCCTCAG	T	1.05089	0.202159	6.696616202475768	0.000983145	0.00195802	0.2107091492076528
LV – EDV	FCV	0.3	19	46160021	GCACT	G	1.03506	0.210259	6.068954272574739	0.00278729	0.00203937	0.7652094702734598
LV – EDV	FCV	0.3	2	174892676	AT	A	1.02378	0.203774	6.296022213520966	0.00739022	0.0019678	3.7620267037827935
LV – EDV	FCV	0.3	2	179310085	GT	G	1.51363	0.255424	8.507942508719294	-0.00260694	0.00250695	0.5252099137499356
LV – EDV	FCV	0.3	2	179575511	T	C	2.38751	0.39315	8.900587117342877	0.00282337	0.00375079	0.3452393350424364
LV – EDV	FCV	0.3	2	179669931	T	C	3.37123	0.401836	16.311648271698562	0.00167334	0.00401064	0.1697225695837156
LV – EDV	FCV	0.3	2	179753549	G	A	1.45337	0.238368	8.96672631046658	0.000428231	0.00230989	0.0690901742070797
LV – EDV	FCV	0.3	2	179759434	G	A	1.04458	0.190522	7.377980918812865	0.00561944	0.00183654	2.654604702304647
LV – EDV	FCV	0.3	2	179851886	T	C	-1.19731	0.235373	6.43885046926232	-0.00124259	0.00227444	0.232962188974956
LV – EDV	FCV	0.3	22	24175583	C	A	1.49451	0.286028	6.7591811349520485	-0.00308469	0.0027999	0.5676946773615863
LV – EDV	FCV	0.3	3	14294549	T	C	0.940598	0.190685	6.091042292959323	-0.000960432	0.00184446	0.2199939357101773
LV – EDV	FCV	0.3	4	169742747	C	A	-1.12021	0.226897	6.1007438866243495	0.00072056	0.00220198	0.1287237001407455
LV – EDV	FCV	0.3	6	118587639	C	A	-2.00417	0.379718	6.884170422308921	-0.000507226	0.00372807	0.0497437328183176
LV – EDV	FCV	0.3	6	118667522	T	C	1.11403	0.190042	8.339827355498572	-0.00304224	0.00183463	1.012013493971669
LV – EDV	FCV	0.3	8	127489294	T	C	4.205	0.807507	6.717796527455355	0.00739578	0.00771596	0.4713287840182102
LV – EDV	FEV	0.3	10	121292897	G	A	1.17698	0.216145	7.286430261704783	0.00339413	0.00161232	1.4524566518702822
LV – EDV	FEV	0.3	10	121347839	TTTTC	T	-1.27899	0.224548	7.910922007422734	-0.00138931	0.00167884	0.3894154192421439
LV – EDV	FEV	0.3	10	130834551	G	A	-0.985926	0.193893	6.434364882085917	-0.00112798	0.00144424	0.3617204530741553
LV – EDV	FEV	0.3	12	33516963	G	A	0.976627	0.194348	6.298398170639184	-0.000163542	0.00143235	0.0413897753949439
LV – EDV	FEV	0.3	12	111985640	AT	A	1.25649	0.22838	7.4247660513075315	-0.00109293	0.00171308	0.2811007358897256
LV – EDV	FEV	0.3	12	112007756	T	C	-1.29446	0.190925	10.920002317276955	0.000238862	0.00141383	0.0625628561489527
LV – EDV	FEV	0.3	15	85308141	T	G	-1.0175	0.200164	6.430773000404189	-0.00565802	0.00148842	3.841848674607297
LV – EDV	FEV	0.3	16	1959753	G	A	1.15697	0.232264	6.199500594770956	0.00371364	0.00172443	1.504777686987941
LV – EDV	FEV	0.3	16	90047769	G	A	-1.16812	0.234538	6.197794818161899	0.00110439	0.00174394	0.2785570837388112
LV – EDV	FEV	0.3	17	1374195	G	A	-1.78287	0.300829	8.50944921026336	-0.00148745	0.00223868	0.2954942965951597
LV – EDV	FEV	0.3	19	45839253	TCCTCCTGCCTCAG	T	1.05089	0.202159	6.696616202475768	-0.000197016	0.00150997	0.0475999064049538
LV – EDV	FEV	0.3	19	46160021	GCACT	G	1.03506	0.210259	6.068954272574739	-0.00113762	0.00157272	0.3283958550423199
LV – EDV	FEV	0.3	2	36650878	G	A	1.0538	0.210204	6.271452622531595	-0.00361008	0.00156827	1.6708340775179082
LV – EDV	FEV	0.3	2	174892676	AT	A	1.02378	0.203774	6.296022213520966	0.00447064	0.00151753	2.492226409276358
LV – EDV	FEV	0.3	2	179310085	GT	G	1.51363	0.255424	8.507942508719294	-0.0025098	0.0019333	0.7117038141239683
LV – EDV	FEV	0.3	2	179575511	T	C	2.38751	0.39315	8.900587117342877	0.000801545	0.00289252	0.106962110356266
LV – EDV	FEV	0.3	2	179669931	T	C	3.37123	0.401836	16.311648271698562	0.00130511	0.00309291	0.1719533166750503
LV – EDV	FEV	0.3	2	179753549	G	A	1.45337	0.238368	8.96672631046658	0.000307871	0.00178133	0.064097917320235
LV – EDV	FEV	0.3	2	179759434	G	A	1.04458	0.190522	7.377980918812865	0.00372115	0.0014163	2.065239536139374
LV – EDV	FEV	0.3	2	179851886	T	C	-1.19731	0.235373	6.43885046926232	-0.000229792	0.00175399	0.0478049409780572
LV – EDV	FEV	0.3	22	24175583	C	A	1.49451	0.286028	6.7591811349520485	-0.00319017	0.00215921	0.8552701591753501
LV – EDV	FEV	0.3	3	14294549	T	C	0.940598	0.190685	6.091042292959323	-0.00200948	0.0014224	0.8020746832034817
LV – EDV	FEV	0.3	4	169742747	C	A	-1.12021	0.226897	6.1007438866243495	-0.000687227	0.00169811	0.1638671172551013
LV – EDV	FEV	0.3	6	31315407	CT	C	0.935841	0.191311	6.000201993697755	0.00574517	0.00142845	4.238604460827938
LV – EDV	FEV	0.3	6	118587639	C	A	-2.00417	0.379718	6.884170422308921	-0.000600997	0.002875	0.0786178973443797
LV – EDV	FEV	0.3	6	118667522	T	C	1.11403	0.190042	8.339827355498572	-0.00161841	0.00141482	0.5974480384710704
LV – EDV	FEV	0.3	8	127489294	T	C	4.205	0.807507	6.717796527455355	0.00369415	0.00595036	0.2718784449567935
LV – EDV	FEV	0.3	10	121292897	G	A	1.17698	0.216145	7.286430261704783	0.269245	0.288087	0.4559369190435942
LV – EDV	FEV	0.3	10	121347839	TTTTC	T	-1.27899	0.224548	7.910922007422734	-0.145953	0.299971	0.2030283234722715
LV – EDV	FEV	0.3	10	121370131	T	C	-1.05261	0.190473	7.485379607017588	-0.461568	0.253041	1.1665959587038948
LV – EDV	FEV	0.3	10	121415685	G	A	-1.55135	0.233111	10.547694287664523	-0.624048	0.309546	1.3585318387761272
LV – EDV	FEV	0.3	10	130834551	G	A	-0.985926	0.193893	6.434364882085917	-0.340598	0.258053	0.7284441463886677
LV – EDV	FEV	0.3	12	33516963	G	A	0.976627	0.194348	6.298398170639184	-0.07532	0.255929	0.1143403051011628
LV – EDV	FEV	0.3	12	111985640	AT	A	1.25649	0.22838	7.4247660513075315	-0.238474	0.306089	0.3605912125663919
LV – EDV	FEV	0.3	12	112007756	T	C	-1.29446	0.190925	10.920002317276955	0.235897	0.25262	0.4554284660182776
LV – EDV	FEV	0.3	15	85308141	T	G	-1.0175	0.200164	6.430773000404189	-0.517679	0.265952	1.2874058512198596
LV – EDV	FEV	0.3	16	963315	T	C	-1.02128	0.200507	6.454035628602332	0.321318	0.266824	0.641113795594131
LV – EDV	FEV	0.3	16	1959753	G	A	1.15697	0.232264	6.199500594770956	0.620157	0.308118	1.3551263492430246
LV – EDV	FEV	0.3	16	90047769	G	A	-1.16812	0.234538	6.197794818161899	0.0459862	0.311603	0.0541991737591016
LV – EDV	FEV	0.3	17	1374195	G	A	-1.78287	0.300829	8.50944921026336	-0.604401	0.400001	0.8834287807838463
LV – EDV	FEV	0.3	19	45839253	TCCTCCTGCCTCAG	T	1.05089	0.202159	6.696616202475768	-0.493585	0.269797	1.1717875154068784
LV – EDV	FEV	0.3	19	46160021	GCACT	G	1.03506	0.210259	6.068954272574739	-0.102302	0.281009	0.1451973850150473
LV – EDV	FEV	0.3	19	46166808	C	A	1.17345	0.20059	8.308385857684817	0.511753	0.266071	1.264129751038445
LV – EDV	FEV	0.3	19	46315809	G	A	-1.18629	0.19802	8.68013916829517	-0.550063	0.264253	1.4273409521858864
LV – EDV	FEV	0.3	2	36650878	G	A	1.0538	0.210204	6.271452622531595	-0.7829	0.280214	2.283384065246682
LV – EDV	FEV	0.3	2	174892676	AT	A	1.02378	0.203774	6.296022213520966	0.676622	0.27115	1.9002296093690807
LV – EDV	FEV	0.3	2	179310085	GT	G	1.51363	0.255424	8.507942508719294	-0.448107	0.345437	0.7109509068061471
LV – EDV	FEV	0.3	2	179575511	T	C	2.38751	0.39315	8.900587117342877	-0.180059	0.516828	0.1381401395966529
LV – EDV	FEV	0.3	2	179669931	T	C	3.37123	0.401836	16.311648271698562	0.277925	0.552634	0.2111051119177814
LV – EDV	FEV	0.3	2	179753549	G	A	1.45337	0.238368	8.96672631046658	-0.168164	0.318284	0.2238365700695678
LV – EDV	FEV	0.3	2	179759434	G	A	1.04458	0.190522	7.377980918812865	0.472977	0.253063	1.2102628008129022
LV – EDV	FEV	0.3	2	179851886	T	C	-1.19731	0.235373	6.43885046926232	-0.0666484	0.313399	0.0800907417683356
LV – EDV	FEV	0.3	22	24175583	C	A	1.49451	0.286028	6.7591811349520485	-0.503585	0.385803	0.7171627188583368
LV – EDV	FEV	0.3	3	14294549	T	C	0.940598	0.190685	6.091042292959323	-0.306378	0.254151	0.6420403913007953
LV – EDV	FEV	0.3	4	169742747	C	A	-1.12021	0.226897	6.1007438866243495	-0.301398	0.303414	0.4941231869771765
LV – EDV	FEV	0.3	6	31315407	CT	C	0.935841	0.191311	6.000201993697755	-0.18782	0.255238	0.3355329054799392
LV – EDV	FEV	0.3	6	118587639	C	A	-2.00417	0.379718	6.884170422308921	-0.0549344	0.513697	0.0386562789462708
LV – EDV	FEV	0.3	6	118667522	T	C	1.11403	0.190042	8.339827355498572	0.0969583	0.252798	0.1540843951189276
LV – EDV	FEV	0.3	8	127489294	T	C	4.205	0.807507	6.717796527455355	0.548252	1.0632	0.217462881442302
LV – EDV	AAA	0.3	10	121292897	G	A	1.17698	0.216145	7.286430261704783	-0.00016103	0.019388	0.0028758443407954
LV – EDV	AAA	0.3	10	121347839	TTTTC	T	-1.27899	0.224548	7.910922007422734	0.020835	0.04734	0.1805218716378773
LV – EDV	AAA	0.3	10	121370131	T	C	-1.05261	0.190473	7.485379607017588	-0.020005	0.016986	0.6217838502501221
LV – EDV	AAA	0.3	10	121415685	G	A	-1.55135	0.233111	10.547694287664523	-0.034393	0.022853	0.878440155812499
LV – EDV	AAA	0.3	10	130834551	G	A	-0.985926	0.193893	6.434364882085917	-0.0032156	0.017276	0.0694075115574017
LV – EDV	AAA	0.3	12	33516963	G	A	0.976627	0.194348	6.298398170639184	-0.0031325	0.018107	0.0641402019621195
LV – EDV	AAA	0.3	12	112007756	T	C	-1.29446	0.190925	10.920002317276955	0.038546	0.019071	1.3639134848969272
LV – EDV	AAA	0.3	15	85308141	T	G	-1.0175	0.200164	6.430773000404189	0.041881	0.03336	0.6792307716613135
LV – EDV	AAA	0.3	16	963315	T	C	-1.02128	0.200507	6.454035628602332	-0.019658	0.017814	0.5689580546641146
LV – EDV	AAA	0.3	16	1959753	G	A	1.15697	0.232264	6.199500594770956	0.0076208	0.020589	0.1479471913021494
LV – EDV	AAA	0.3	16	90047769	G	A	-1.16812	0.234538	6.197794818161899	-0.0034208	0.022399	0.0562088010706983
LV – EDV	AAA	0.3	17	1374195	G	A	-1.78287	0.300829	8.50944921026336	-0.057239	0.027838	1.4004444090140196
LV – EDV	AAA	0.3	19	45839253	TCCTCCTGCCTCAG	T	1.05089	0.202159	6.696616202475768	-0.03004	0.021479	0.7907531512466263
LV – EDV	AAA	0.3	19	46160021	GCACT	G	1.03506	0.210259	6.068954272574739	0.0069392	0.035326	0.0735032107267796
LV – EDV	AAA	0.3	19	46166427	G	A	1.16503	0.19929	8.297710229280737	0.0095822	0.018072	0.2247537402597636
LV – EDV	AAA	0.3	19	46315809	G	A	-1.18629	0.19802	8.68013916829517	-0.019771	0.017878	0.5705707356182124
LV – EDV	AAA	0.3	2	36650878	G	A	1.0538	0.210204	6.271452622531595	-0.037591	0.019507	1.2678475819347863
LV – EDV	AAA	0.3	2	179310085	GT	G	1.51363	0.255424	8.507942508719294	0.033121	0.033438	0.4922790233143864
LV – EDV	AAA	0.3	2	179575511	T	C	2.38751	0.39315	8.900587117342877	-0.0068512	0.039392	0.06454311928839
LV – EDV	AAA	0.3	2	179753549	G	A	1.45337	0.238368	8.96672631046658	0.013894	0.019946	0.3132743789254578
LV – EDV	AAA	0.3	2	179759434	G	A	1.04458	0.190522	7.377980918812865	-0.0045505	0.016901	0.1036391545306836
LV – EDV	AAA	0.3	2	179851886	T	C	-1.19731	0.235373	6.43885046926232	-0.016095	0.027617	0.2518119729937995
LV – EDV	AAA	0.3	22	24175583	C	A	1.49451	0.286028	6.7591811349520485	-0.031466	0.025705	0.6558042841285651
LV – EDV	AAA	0.3	3	14294549	T	C	0.940598	0.190685	6.091042292959323	-0.0084271	0.01687	0.2094333748539234
LV – EDV	AAA	0.3	4	169742747	C	A	-1.12021	0.226897	6.1007438866243495	0.0059198	0.019627	0.1174754620451195
LV – EDV	AAA	0.3	6	31315407	CT	C	0.935841	0.191311	6.000201993697755	0.062051	0.02437	1.962972120244225
LV – EDV	AAA	0.3	6	118587639	C	A	-2.00417	0.379718	6.884170422308921	-0.047088	0.036148	0.715118285344547
LV – EDV	AAA	0.3	6	118667522	T	C	1.11403	0.190042	8.339827355498572	-0.035735	0.017007	1.4483060848727751
LV – EDV	AAA	0.3	8	127489294	T	C	4.205	0.807507	6.717796527455355	0.022778	0.078956	0.111820506081675
LV – EDV	VTE	0.3	10	121292897	G	A	1.17698	0.216145	7.286430261704783	0.01291	0.011637	0.5731635461964919
LV – EDV	VTE	0.3	10	121347839	TTTTC	T	-1.27899	0.224548	7.910922007422734	-0.026343	0.019633	0.7454519228910261
LV – EDV	VTE	0.3	10	121370131	T	C	-1.05261	0.190473	7.485379607017588	-0.0074741	0.0094033	0.3698773571406879
LV – EDV	VTE	0.3	10	121415685	G	A	-1.55135	0.233111	10.547694287664523	-0.01118	0.012052	0.4514877436589645
LV – EDV	VTE	0.3	10	130834551	G	A	-0.985926	0.193893	6.434364882085917	0.00092954	0.01003	0.0332952233421254
LV – EDV	VTE	0.3	12	33516963	G	A	0.976627	0.194348	6.298398170639184	-0.002552	0.0098303	0.099523628610743
LV – EDV	VTE	0.3	15	85308141	T	G	-1.0175	0.200164	6.430773000404189	0.0089213	0.014529	0.2682501164727366
LV – EDV	VTE	0.3	16	963315	T	C	-1.02128	0.200507	6.454035628602332	0.0045478	0.010157	0.1842230797016373
LV – EDV	VTE	0.3	16	1959753	G	A	1.15697	0.232264	6.199500594770956	0.0055953	0.012146	0.1904402853647322
LV – EDV	VTE	0.3	16	90047769	G	A	-1.16812	0.234538	6.197794818161899	0.0028009	0.012256	0.0866100563682444
LV – EDV	VTE	0.3	17	1374195	G	A	-1.78287	0.300829	8.50944921026336	-0.0022675	0.017721	0.046626949273304
LV – EDV	VTE	0.3	19	45839253	TCCTCCTGCCTCAG	T	1.05089	0.202159	6.696616202475768	-0.013117	0.011396	0.6025814576486522
LV – EDV	VTE	0.3	19	46166427	G	A	1.16503	0.19929	8.297710229280737	-0.0058159	0.0098617	0.2553941245857612
LV – EDV	VTE	0.3	19	46315809	G	A	-1.18629	0.19802	8.68013916829517	-0.00016683	0.010296	0.0056388480919989
LV – EDV	VTE	0.3	2	36650878	G	A	1.0538	0.210204	6.271452622531595	-0.0020501	0.010808	0.0707854962626061
LV – EDV	VTE	0.3	2	179290692	G	A	1.4923	0.25204	8.494573262702644	0.0026977	0.013006	0.0779495978328261
LV – EDV	VTE	0.3	2	179575511	T	C	2.38751	0.39315	8.900587117342877	-0.028421	0.022049	0.7046528516663821
LV – EDV	VTE	0.3	2	179669931	T	C	3.37123	0.401836	16.311648271698562	-0.0024923	0.020864	0.0433994117868233
LV – EDV	VTE	0.3	2	179753549	G	A	1.45337	0.238368	8.96672631046658	0.011031	0.011485	0.4726279171723881
LV – EDV	VTE	0.3	2	179759434	G	A	1.04458	0.190522	7.377980918812865	-0.0013657	0.0093793	0.0534494894301448
LV – EDV	VTE	0.3	22	24175583	C	A	1.49451	0.286028	6.7591811349520485	-0.0073348	0.013989	0.2217763732339035
LV – EDV	VTE	0.3	3	14294549	T	C	0.940598	0.190685	6.091042292959323	-0.002548	0.0096186	0.1017686154869032
LV – EDV	VTE	0.3	4	169742747	C	A	-1.12021	0.226897	6.1007438866243495	-0.0084097	0.011319	0.3396089015975329
LV – EDV	VTE	0.3	6	31315407	CT	C	0.935841	0.191311	6.000201993697755	0.012568	0.011825	0.540758335121918
LV – EDV	VTE	0.3	6	118587639	C	A	-2.00417	0.379718	6.884170422308921	-0.016175	0.019546	0.3893398369101201
LV – EDV	VTE	0.3	6	118667522	T	C	1.11403	0.190042	8.339827355498572	-0.0084181	0.0093867	0.4320330931768457
LV – EDV	VTE	0.3	8	127489294	T	C	4.205	0.807507	6.717796527455355	-0.021116	0.047204	0.1840239990280145
LV – EDV	HF	0.3	10	121292897	G	A	1.17698	0.216145	7.286430261704783	0.014015	0.0087246	0.9657727392294492
LV – EDV	HF	0.3	10	121347839	TTTTC	T	-1.27899	0.224548	7.910922007422734	-0.028021	0.020135	0.785156151952302
LV – EDV	HF	0.3	10	130834551	G	A	-0.985926	0.193893	6.434364882085917	-0.0031612	0.0075739	0.1697964010742958
LV – EDV	HF	0.3	12	33516963	G	A	0.976627	0.194348	6.298398170639184	0.0052624	0.0080354	0.2903061302722081
LV – EDV	HF	0.3	15	85308141	T	G	-1.0175	0.200164	6.430773000404189	-0.025026	0.015874	0.9396799713117148
LV – EDV	HF	0.3	16	963315	T	C	-1.02128	0.200507	6.454035628602332	-0.015333	0.0078414	1.2964507017617697
LV – EDV	HF	0.3	16	1959753	G	A	1.15697	0.232264	6.199500594770956	-0.0055674	0.0091197	0.2664015390386609
LV – EDV	HF	0.3	16	90047769	G	A	-1.16812	0.234538	6.197794818161899	-0.0054516	0.0095948	0.2442013430261694
LV – EDV	HF	0.3	17	1374195	G	A	-1.78287	0.300829	8.50944921026336	-0.018574	0.013489	0.7734000947926425
LV – EDV	HF	0.3	19	46166427	G	A	1.16503	0.19929	8.297710229280737	-0.0019496	0.0075476	0.0989778267519208
LV – EDV	HF	0.3	19	46315809	G	A	-1.18629	0.19802	8.68013916829517	-0.0070328	0.0076865	0.4434562915164854
LV – EDV	HF	0.3	2	36650878	G	A	1.0538	0.210204	6.271452622531595	0.02099	0.0080707	2.031376979043011
LV – EDV	HF	0.3	2	179290692	G	A	1.4923	0.25204	8.494573262702644	0.0041889	0.010004	0.1704389437006072
LV – EDV	HF	0.3	2	179575511	T	C	2.38751	0.39315	8.900587117342877	0.0026466	0.018142	0.0535477349869269
LV – EDV	HF	0.3	2	179669931	T	C	3.37123	0.401836	16.311648271698562	0.0084878	0.016122	0.2228632874958273
LV – EDV	HF	0.3	2	179753549	G	A	1.45337	0.238368	8.96672631046658	-0.0064413	0.0087465	0.3358282946380691
LV – EDV	HF	0.3	2	179759434	G	A	1.04458	0.190522	7.377980918812865	0.0031738	0.0071911	0.1811145854059901
LV – EDV	HF	0.3	22	24175583	C	A	1.49451	0.286028	6.7591811349520485	0.015137	0.010588	0.8158766457603289
LV – EDV	HF	0.3	3	14294549	T	C	0.940598	0.190685	6.091042292959323	0.014086	0.0074355	1.2353756021490183
LV – EDV	HF	0.3	4	169742747	C	A	-1.12021	0.226897	6.1007438866243495	0.0043145	0.0087088	0.2073982188350336
LV – EDV	HF	0.3	6	31315407	CT	C	0.935841	0.191311	6.000201993697755	0.0094379	0.0089243	0.5371529641683263
LV – EDV	HF	0.3	6	118587639	C	A	-2.00417	0.379718	6.884170422308921	0.015062	0.015037	0.499626285646626
LV – EDV	HF	0.3	6	118667522	T	C	1.11403	0.190042	8.339827355498572	0.0018417	0.0071914	0.0980515349269159
LV – EDV	HF	0.3	8	127489294	T	C	4.205	0.807507	6.717796527455355	0.019991	0.038946	0.2163107636526836
LV – EDV	Cardio-embolic stroke	0.3	10	121292897	G	A	1.17698	0.216145	7.286430261704783	-0.0089999999999996	0.0182	0.2053725553354919
LV – EDV	Cardio-embolic stroke	0.3	10	121340908	G	A	-1.22721	0.226168	7.239587341009846	-0.0084999999999996	0.0191	0.1829637739499711
LV – EDV	Cardio-embolic stroke	0.3	10	121371877	C	A	1.02644	0.19079	7.127805666883161	0.0016999999999985	0.0162	0.0382942159974947
LV – EDV	Cardio-embolic stroke	0.3	10	121415685	G	A	-1.55135	0.233111	10.547694287664523	0.0499000000000032	0.019	2.054432946557611
LV – EDV	Cardio-embolic stroke	0.3	10	130834551	G	A	-0.985926	0.193893	6.434364882085917	0.0134000000000002	0.0162	0.390619055749293
LV – EDV	Cardio-embolic stroke	0.3	12	33516963	G	A	0.976627	0.194348	6.298398170639184	0.0126000000000004	0.0165	0.3525192268263241
LV – EDV	Cardio-embolic stroke	0.3	12	111973358	G	A	-1.29011	0.191478	10.793228592088388	0.0448000000000021	0.0162	2.239276027858048
LV – EDV	Cardio-embolic stroke	0.3	15	85403496	G	A	1.13845	0.228645	6.19467567010897	0.0172000000000014	0.0187	0.4447845948739269
LV – EDV	Cardio-embolic stroke	0.3	16	990320	G	A	0.984125	0.196184	6.278477122514506	-0.0095000000000004	0.0171	0.2385232204552982
LV – EDV	Cardio-embolic stroke	0.3	16	90047769	G	A	-1.16812	0.234538	6.197794818161899	-0.0038999999999998	0.0204	0.0722191506526256
LV – EDV	Cardio-embolic stroke	0.3	17	1374195	G	A	-1.78287	0.300829	8.50944921026336	0.0346999999999997	0.0308	0.5843590201038456
LV – EDV	Cardio-embolic stroke	0.3	19	45830763	C	A	-0.9585	0.191402	6.2591526079369695	0.0141999999999985	0.0162	0.4205594028602028
LV – EDV	Cardio-embolic stroke	0.3	19	46166427	G	A	1.16503	0.19929	8.297710229280737	-0.0019000000000001	0.0177	0.0385314446492136
LV – EDV	Cardio-embolic stroke	0.3	19	46315809	G	A	-1.18629	0.19802	8.68013916829517	-0.0062000000000004	0.0169	0.1464234563803584
LV – EDV	Cardio-embolic stroke	0.3	2	36650878	G	A	1.0538	0.210204	6.271452622531595	0.0108999999999997	0.0182	0.2593215747725451
LV – EDV	Cardio-embolic stroke	0.3	2	179308502	C	A	1.47357	0.251652	8.323014342993426	-0.0284999999999994	0.0206	0.7812020018882624
LV – EDV	Cardio-embolic stroke	0.3	2	179506414	C	A	2.4686	0.410563	8.73888947269319	0.0105000000000035	0.0364	0.1122702027119696
LV – EDV	Cardio-embolic stroke	0.3	2	179753549	G	A	1.45337	0.238368	8.96672631046658	0.003800000000002	0.02	0.0714505329983361
LV – EDV	Cardio-embolic stroke	0.3	2	179759434	G	A	1.04458	0.190522	7.377980918812865	0.0191999999999965	0.0159	0.6445484798734826
LV – EDV	Cardio-embolic stroke	0.3	22	24175583	C	A	1.49451	0.286028	6.7591811349520485	-0.0347999999999998	0.0233	0.8664610916297825
LV – EDV	Cardio-embolic stroke	0.3	3	14289114	G	A	-0.981585	0.200621	6.002409217927453	0.0538999999999983	0.0172	2.769295686387431
LV – EDV	Cardio-embolic stroke	0.3	4	169742747	C	A	-1.12021	0.226897	6.1007438866243495	0.0425000000000018	0.0195	1.5318004139273875
LV – EDV	Cardio-embolic stroke	0.3	6	118587639	C	A	-2.00417	0.379718	6.884170422308921	0.0343999999999958	0.033	0.5262211653532752
LV – EDV	Cardio-embolic stroke	0.3	6	118634698	C	A	-1.1099	0.19076	8.225880439518807	0.0400000000000016	0.0159	1.9303319030884043
LV – EDV	Ischemic stroke	0.3	10	121292897	G	A	1.17698	0.216145	7.286430261704783	0.0007000000000033	0.0081	0.0330608369788869
LV – EDV	Ischemic stroke	0.3	10	121340908	G	A	-1.22721	0.226168	7.239587341009846	-0.0125000000000004	0.0083	0.8867253075356496
LV – EDV	Ischemic stroke	0.3	10	121371877	C	A	1.02644	0.19079	7.127805666883161	-0.0057999999999997	0.0071	0.3852082080435824
LV – EDV	Ischemic stroke	0.3	10	121415685	G	A	-1.55135	0.233111	10.547694287664523	0.0159000000000017	0.0084	1.2284860100203336
LV – EDV	Ischemic stroke	0.3	10	130834551	G	A	-0.985926	0.193893	6.434364882085917	0.0110000000000003	0.0071	0.9017024635053024
LV – EDV	Ischemic stroke	0.3	12	33516963	G	A	0.976627	0.194348	6.298398170639184	0.0107000000000007	0.0075	0.8091082830778303
LV – EDV	Ischemic stroke	0.3	15	85403496	G	A	1.13845	0.228645	6.19467567010897	0.0123000000000047	0.0082	0.8774564759312456
LV – EDV	Ischemic stroke	0.3	16	990320	G	A	0.984125	0.196184	6.278477122514506	-0.0070000000000001	0.0075	0.4577972175659718
LV – EDV	Ischemic stroke	0.3	16	1959753	G	A	1.15697	0.232264	6.199500594770956	0.0084000000000044	0.009	0.4564285760376345
LV – EDV	Ischemic stroke	0.3	16	90047769	G	A	-1.16812	0.234538	6.197794818161899	-0.0122	0.0094	0.7066374452885544
LV – EDV	Ischemic stroke	0.3	17	1374195	G	A	-1.78287	0.300829	8.50944921026336	0.0219000000000001	0.0136	0.9738754832545498
LV – EDV	Ischemic stroke	0.3	19	45830763	C	A	-0.9585	0.191402	6.2591526079369695	0.002399999999997	0.0071	0.1327093301451158
LV – EDV	Ischemic stroke	0.3	19	46166427	G	A	1.16503	0.19929	8.297710229280737	-0.0036999999999995	0.0077	0.2010042655561186
LV – EDV	Ischemic stroke	0.3	19	46315809	G	A	-1.18629	0.19802	8.68013916829517	0.0009000000000026	0.0075	0.0414361167780325
LV – EDV	Ischemic stroke	0.3	2	36650878	G	A	1.0538	0.210204	6.271452622531595	-0.0110999999999996	0.0079	0.7977842241988685
LV – EDV	Ischemic stroke	0.3	2	179308502	C	A	1.47357	0.251652	8.323014342993426	-0.0175000000000001	0.009	1.2774483379990416
LV – EDV	Ischemic stroke	0.3	2	179506414	C	A	2.4686	0.410563	8.73888947269319	-0.0092999999999995	0.0164	0.24435378054332
LV – EDV	Ischemic stroke	0.3	2	179753549	G	A	1.45337	0.238368	8.96672631046658	0.0012000000000035	0.0088	0.0506587932295026
LV – EDV	Ischemic stroke	0.3	2	179759434	G	A	1.04458	0.190522	7.377980918812865	0.0079000000000045	0.007	0.5875394525700387
LV – EDV	Ischemic stroke	0.3	22	24175583	C	A	1.49451	0.286028	6.7591811349520485	0.0095000000000032	0.0103	0.4474534520443396
LV – EDV	Ischemic stroke	0.3	3	14289114	G	A	-0.981585	0.200621	6.002409217927453	0.0179	0.008	1.5953372991262778
LV – EDV	Ischemic stroke	0.3	4	169742747	C	A	-1.12021	0.226897	6.1007438866243495	0.017800000000002	0.0087	1.3956659268970888
LV – EDV	Ischemic stroke	0.3	6	118587639	C	A	-2.00417	0.379718	6.884170422308921	0.009599999999995	0.0146	0.2942217871714023
LV – EDV	Ischemic stroke	0.3	6	118634698	C	A	-1.1099	0.19076	8.225880439518807	0.0115999999999999	0.0069	1.0175930711362051
LV – EDV	Larger artery stroke	0.3	10	121292897	G	A	1.17698	0.216145	7.286430261704783	-0.0161000000000001	0.0237	0.3035562368610008
LV – EDV	Larger artery stroke	0.3	10	121340908	G	A	-1.22721	0.226168	7.239587341009846	-0.0278999999999998	0.0248	0.5843590201038456
LV – EDV	Larger artery stroke	0.3	10	121371877	C	A	1.02644	0.19079	7.127805666883161	0.019299999999996	0.0211	0.4416514912383802
LV – EDV	Larger artery stroke	0.3	10	121415685	G	A	-1.55135	0.233111	10.547694287664523	-0.0271000000000003	0.0261	0.5254923608830242
LV – EDV	Larger artery stroke	0.3	10	130834551	G	A	-0.985926	0.193893	6.434364882085917	0.0222999999999999	0.0214	0.5287082889410615
LV – EDV	Larger artery stroke	0.3	12	33516963	G	A	0.976627	0.194348	6.298398170639184	-0.0452000000000003	0.0217	1.4286406072461604
LV – EDV	Larger artery stroke	0.3	12	111973358	G	A	-1.29011	0.191478	10.793228592088388	0.0555999999999987	0.0218	1.964170174747172
LV – EDV	Larger artery stroke	0.3	15	85403496	G	A	1.13845	0.228645	6.19467567010897	0.0306000000000028	0.0247	0.6663512434852988
LV – EDV	Larger artery stroke	0.3	16	990320	G	A	0.984125	0.196184	6.278477122514506	0.0219000000000001	0.0228	0.472241247479028
LV – EDV	Larger artery stroke	0.3	16	1959753	G	A	1.15697	0.232264	6.199500594770956	0.0271000000000038	0.0278	0.4832002959183756
LV – EDV	Larger artery stroke	0.3	16	90047769	G	A	-1.16812	0.234538	6.197794818161899	-0.0507999999999999	0.0275	1.1899692135941604
LV – EDV	Larger artery stroke	0.3	17	1374195	G	A	-1.78287	0.300829	8.50944921026336	-0.0113999999999999	0.0464	0.093611078847169
LV – EDV	Larger artery stroke	0.3	19	45830763	C	A	-0.9585	0.191402	6.2591526079369695	-0.0134000000000004	0.0217	0.2692177243336108
LV – EDV	Larger artery stroke	0.3	19	46166427	G	A	1.16503	0.19929	8.297710229280737	-0.0206999999999996	0.0239	0.4133001983759509
LV – EDV	Larger artery stroke	0.3	19	46315809	G	A	-1.18629	0.19802	8.68013916829517	0.0172000000000014	0.0228	0.3457271729022895
LV – EDV	Larger artery stroke	0.3	2	36650878	G	A	1.0538	0.210204	6.271452622531595	0.0226999999999967	0.0242	0.4587953093167415
LV – EDV	Larger artery stroke	0.3	2	179308502	C	A	1.47357	0.251652	8.323014342993426	0.0184000000000006	0.0281	0.2914091548496563
LV – EDV	Larger artery stroke	0.3	2	179506414	C	A	2.4686	0.410563	8.73888947269319	0.026300000000004	0.0489	0.2284860100203335
LV – EDV	Larger artery stroke	0.3	2	179659912	G	A	-3.26671	0.413343	14.5655237043487	-0.0504999999999999	0.0508	0.4944430613361782
LV – EDV	Larger artery stroke	0.3	2	179753549	G	A	1.45337	0.238368	8.96672631046658	0.0107000000000007	0.0264	0.1648804095754503
LV – EDV	Larger artery stroke	0.3	2	179759434	G	A	1.04458	0.190522	7.377980918812865	0.0297000000000017	0.0209	0.8079904073463299
LV – EDV	Larger artery stroke	0.3	22	24175583	C	A	1.49451	0.286028	6.7591811349520485	0.0056999999999964	0.031	0.0680846829187538
LV – EDV	Larger artery stroke	0.3	3	14289114	G	A	-0.981585	0.200621	6.002409217927453	-0.0127999999999995	0.0232	0.2353009362016322
LV – EDV	Larger artery stroke	0.3	4	169742747	C	A	-1.12021	0.226897	6.1007438866243495	-0.0288999999999997	0.0273	0.5370033879719439
LV – EDV	Larger artery stroke	0.3	6	118587639	C	A	-2.00417	0.379718	6.884170422308921	0.0586000000000014	0.0442	0.7323590176540845
LV – EDV	Larger artery stroke	0.3	6	118634698	C	A	-1.1099	0.19076	8.225880439518807	-0.0286000000000004	0.0213	0.7466619946738936
LV – EDV	Small vessel stroke	0.3	10	121292897	G	A	1.17698	0.216145	7.286430261704783	-0.0153000000000003	0.0224	0.3048687022959742
LV – EDV	Small vessel stroke	0.3	10	121340908	G	A	-1.22721	0.226168	7.239587341009846	-0.0029999999999999	0.0235	0.0460471167680769
LV – EDV	Small vessel stroke	0.3	10	121371877	C	A	1.02644	0.19079	7.127805666883161	-0.0113000000000002	0.0199	0.24435378054332
LV – EDV	Small vessel stroke	0.3	10	121415685	G	A	-1.55135	0.233111	10.547694287664523	-0.0064999999999996	0.0244	0.1019333393583653
LV – EDV	Small vessel stroke	0.3	10	130834551	G	A	-0.985926	0.193893	6.434364882085917	0.0132000000000007	0.0201	0.2920893342868941
LV – EDV	Small vessel stroke	0.3	12	33516963	G	A	0.976627	0.194348	6.298398170639184	-0.0177999999999996	0.0212	0.3966390756516195
LV – EDV	Small vessel stroke	0.3	12	111973358	G	A	-1.29011	0.191478	10.793228592088388	0.0659999999999969	0.0203	2.939302159646388
LV – EDV	Small vessel stroke	0.3	15	85403496	G	A	1.13845	0.228645	6.19467567010897	0.0494999999999957	0.0231	1.4881166390211256
LV – EDV	Small vessel stroke	0.3	16	990320	G	A	0.984125	0.196184	6.278477122514506	-0.0125000000000004	0.021	0.2573534100612638
LV – EDV	Small vessel stroke	0.3	16	1959753	G	A	1.15697	0.232264	6.199500594770956	0.0217000000000022	0.0255	0.4050552633049166
LV – EDV	Small vessel stroke	0.3	16	90047769	G	A	-1.16812	0.234538	6.197794818161899	-0.0356000000000003	0.0258	0.7780644001719947
LV – EDV	Small vessel stroke	0.3	17	1374195	G	A	-1.78287	0.300829	8.50944921026336	-0.0472999999999999	0.0388	0.6515004297161623
LV – EDV	Small vessel stroke	0.3	19	45830763	C	A	-0.9585	0.191402	6.2591526079369695	0.0210000000000014	0.0202	0.5265130299354317
LV – EDV	Small vessel stroke	0.3	19	46166427	G	A	1.16503	0.19929	8.297710229280737	-0.0147999999999996	0.0221	0.2979142785641749
LV – EDV	Small vessel stroke	0.3	19	46315809	G	A	-1.18629	0.19802	8.68013916829517	0.005899999999998	0.0211	0.1081281695544161
LV – EDV	Small vessel stroke	0.3	2	36650878	G	A	1.0538	0.210204	6.271452622531595	0.0198000000000029	0.0218	0.4397346021372853
LV – EDV	Small vessel stroke	0.3	2	179308502	C	A	1.47357	0.251652	8.323014342993426	-0.0074	0.0258	0.110922507349936
LV – EDV	Small vessel stroke	0.3	2	179506414	C	A	2.4686	0.410563	8.73888947269319	-0.0175000000000001	0.0465	0.1502735558036721
LV – EDV	Small vessel stroke	0.3	2	179659912	G	A	-3.26671	0.413343	14.5655237043487	-0.0432999999999997	0.0469	0.4492825765307173
LV – EDV	Small vessel stroke	0.3	2	179753549	G	A	1.45337	0.238368	8.96672631046658	-0.0064999999999996	0.0247	0.1006720501223459
LV – EDV	Small vessel stroke	0.3	2	179759434	G	A	1.04458	0.190522	7.377980918812865	0.0138999999999982	0.0198	0.316322701181308
LV – EDV	Small vessel stroke	0.3	22	24175583	C	A	1.49451	0.286028	6.7591811349520485	0.0206000000000039	0.0292	0.3187587626244128
LV – EDV	Small vessel stroke	0.3	3	14289114	G	A	-0.981585	0.200621	6.002409217927453	0.0115000000000012	0.0212	0.2315839117836683
LV – EDV	Small vessel stroke	0.3	4	169742747	C	A	-1.12021	0.226897	6.1007438866243495	0.0156999999999984	0.0245	0.2828289731676899
LV – EDV	Small vessel stroke	0.3	6	118587639	C	A	-2.00417	0.379718	6.884170422308921	0.049999999999996	0.0418	0.6345120151091003
LV – EDV	Small vessel stroke	0.3	6	118634698	C	A	-1.1099	0.19076	8.225880439518807	0.0001999999999965	0.0199	0.0038387066319929
LV – EDV	Any stroke	0.3	10	121292897	G	A	1.17698	0.216145	7.286430261704783	-0.0004000000000004	0.0076	0.0184078827859185
LV – EDV	Any stroke	0.3	10	121340908	G	A	-1.22721	0.226168	7.239587341009846	-0.0116999999999999	0.0077	0.8870600239159199
LV – EDV	Any stroke	0.3	10	121371877	C	A	1.02644	0.19079	7.127805666883161	-0.0062999999999996	0.0066	0.4657199947949185
LV – EDV	Any stroke	0.3	10	121415685	G	A	-1.55135	0.233111	10.547694287664523	0.0111999999999988	0.0078	0.8250684064715574
LV – EDV	Any stroke	0.3	10	130834551	G	A	-0.985926	0.193893	6.434364882085917	0.0108999999999997	0.0067	0.9821322810364944
LV – EDV	Any stroke	0.3	12	33516963	G	A	0.976627	0.194348	6.298398170639184	0.0081999999999998	0.0069	0.629857152948898
LV – EDV	Any stroke	0.3	15	85403496	G	A	1.13845	0.228645	6.19467567010897	0.0105000000000035	0.0075	0.7896814801737682
LV – EDV	Any stroke	0.3	16	990320	G	A	0.984125	0.196184	6.278477122514506	-0.0055999999999998	0.0069	0.3786159715183469
LV – EDV	Any stroke	0.3	16	1959753	G	A	1.15697	0.232264	6.199500594770956	0.0105000000000035	0.0082	0.7004927012995124
LV – EDV	Any stroke	0.3	16	90047769	G	A	-1.16812	0.234538	6.197794818161899	-0.0102999999999999	0.0085	0.6375175252488255
LV – EDV	Any stroke	0.3	17	1374195	G	A	-1.78287	0.300829	8.50944921026336	0.0199	0.0125	0.9538952127539614
LV – EDV	Any stroke	0.3	19	45830763	C	A	-0.9585	0.191402	6.2591526079369695	0.0018000000000025	0.0065	0.1061827760325369
LV – EDV	Any stroke	0.3	19	46166427	G	A	1.16503	0.19929	8.297710229280737	-0.0062999999999996	0.0071	0.4266641599339323
LV – EDV	Any stroke	0.3	19	46315809	G	A	-1.18629	0.19802	8.68013916829517	-0.0021	0.0068	0.1212484798269979
LV – EDV	Any stroke	0.3	2	36650878	G	A	1.0538	0.210204	6.271452622531595	-0.0061	0.0072	0.4008814349446371
LV – EDV	Any stroke	0.3	2	179308502	C	A	1.47357	0.251652	8.323014342993426	-0.0225000000000003	0.0083	2.1515029819096334
LV – EDV	Any stroke	0.3	2	179506414	C	A	2.4686	0.410563	8.73888947269319	-0.0169999999999996	0.0149	0.5936301645307325
LV – EDV	Any stroke	0.3	2	179659912	G	A	-3.26671	0.413343	14.5655237043487	0.0100000000000018	0.0147	0.3025962767995123
LV – EDV	Any stroke	0.3	2	179753549	G	A	1.45337	0.238368	8.96672631046658	-0.0036999999999995	0.0081	0.1878891587969003
LV – EDV	Any stroke	0.3	2	179759434	G	A	1.04458	0.190522	7.377980918812865	0.0062000000000021	0.0064	0.47977856411804
LV – EDV	Any stroke	0.3	22	24175583	C	A	1.49451	0.286028	6.7591811349520485	0.0110000000000003	0.0095	0.6011922697967355
LV – EDV	Any stroke	0.3	3	14289114	G	A	-0.981585	0.200621	6.002409217927453	0.0162999999999996	0.0071	1.6683702823700677
LV – EDV	Any stroke	0.3	4	169742747	C	A	-1.12021	0.226897	6.1007438866243495	0.016600000000002	0.008	1.4362816600343224
LV – EDV	Any stroke	0.3	6	118587639	C	A	-2.00417	0.379718	6.884170422308921	0.0057999999999964	0.0134	0.1757439623703177
LV – EDV	Any stroke	0.3	6	118634698	C	A	-1.1099	0.19076	8.225880439518807	0.0101000000000043	0.0064	0.9465373950745448
RV – EF	HbA1c	0.3	1	16303831	T	C	-0.247746	0.0458297	7.190307259340427	-0.019205	0.015565	0.6630402148792959
RV – EF	HbA1c	0.3	1	16348412	T	C	-0.301336	0.0480632	9.441263524912992	0.014986	0.016424	0.4418676716768546
RV – EF	HbA1c	0.3	1	228556788	T	C	0.306262	0.0472772	10.031796418027412	-0.003792	0.016046	0.0898079706285908
RV – EF	HbA1c	0.3	1	228656054	T	G	-0.276645	0.0524844	6.867452594566735	-0.017319	0.017822	0.4799883555510928
RV – EF	HbA1c	0.3	10	121249171	G	A	0.264701	0.0538491	6.053025141272568	0.0094478	0.018419	0.2161035637873545
RV – EF	HbA1c	0.3	10	121367233	G	A	-0.291758	0.0454856	9.849302909529612	-0.011581	0.015397	0.3448903910002308
RV – EF	HbA1c	0.3	10	121414236	T	C	0.256687	0.0477123	7.1276609233278085	0.0015349	0.016231	0.0340179291723567
RV – EF	HbA1c	0.3	10	121415685	G	A	0.544196	0.0555702	21.91821602118345	-0.021721	0.018798	0.6057409925238932
RV – EF	HbA1c	0.3	10	121440707	T	C	0.344291	0.0558078	9.163528102478312	-0.017448	0.018975	0.4463596637686458
RV – EF	HbA1c	0.3	11	14022662	T	C	0.229074	0.045622	6.2893041575944375	0.0083475	0.015398	0.2308147513680846
RV – EF	HbA1c	0.3	11	74178648	T	C	-0.801476	0.16285	6.066223930130615	-0.17819	0.053316	3.080137746444462
RV – EF	HbA1c	0.3	18	34219777	GTT	G	-0.330651	0.0528796	9.394802585087218	-0.017098	0.017882	0.4698259246460892
RV – EF	HbA1c	0.3	18	34267369	T	C	-0.985927	0.191739	6.565773390188776	-0.0073903	0.06085	0.0441535664108773
RV – EF	HbA1c	0.3	18	34301474	T	C	0.22302	0.045287	6.072951040256042	0.0089725	0.015371	0.2522853016106077
RV – EF	HbA1c	0.3	19	46230786	T	C	0.305973	0.0610773	6.263258747889974	0.041634	0.020737	1.349935438822318
RV – EF	HbA1c	0.3	2	179398509	C	A	0.819459	0.155178	6.8906168889475925	0.010567	0.05527	0.0714095782413071
RV – EF	HbA1c	0.3	2	179442292	TA	T	-0.376348	0.0729684	6.602010573196003	-0.071048	0.024727	2.391217316470353
RV – EF	HbA1c	0.3	2	179463446	TA	T	-0.724721	0.134606	7.137627649238965	0.002565	0.046102	0.0197102249435614
RV – EF	HbA1c	0.3	2	179558366	T	C	0.330797	0.0537931	9.109233159317892	0.025331	0.018453	0.7699855903957438
RV – EF	HbA1c	0.3	3	14297304	T	C	0.394732	0.0543612	12.416297753463017	0.0041854	0.018448	0.0859108286465018
RV – EF	HbA1c	0.3	3	14306782	T	G	-0.375111	0.0485782	13.940443136490138	-0.015616	0.016512	0.4630755913176601
RV – EF	HbA1c	0.3	3	157747399	GGAA	G	0.247601	0.0465815	6.973058755567062	-0.0086198	0.01582	0.2322135657417613
RV – EF	HbA1c	0.3	3	158123904	G	A	0.231093	0.0453074	6.470248916987518	-0.020144	0.015416	0.7182396278000734
RV – EF	HbA1c	0.3	5	138763807	T	C	-0.32773	0.0483967	10.895367256748465	-0.0017367	0.016443	0.0381566827313512
RV – EF	HbA1c	0.3	6	17271019	T	C	-0.245373	0.0461703	6.970864542977824	-0.021586	0.015661	0.7743806186666006
RV – EF	HbA1c	0.3	8	8334278	T	C	0.249604	0.0469969	6.96263942289219	0.065124	0.015898	4.377112772550876
RV – EF	HbA1c	0.3	8	9150679	G	A	-0.246828	0.0458931	7.123874006588031	-0.051653	0.015606	3.029927550652968
RV – EF	HbA1c	0.3	8	10703293	T	C	-0.263224	0.0464821	7.827317607039024	-0.059441	0.015827	3.762054323390765
RV – EF	HbA1c	0.3	8	11311339	C	A	0.268767	0.0465004	8.12639180882488	0.05417	0.015762	3.230105964187831
RV – EF	HbA1c	0.3	8	11362272	T	G	-0.282937	0.0512143	7.481099929692849	-0.02836	0.017269	0.9976611191079436
RV – EF	HbA1c	0.3	8	11459018	T	G	-0.251229	0.0479304	6.797942520651134	-0.036066	0.016279	1.5731147883255985
RV – EF	HbA1c	0.3	8	11611865	G	A	-0.228686	0.0461136	6.150042144894122	-0.047049	0.015579	2.5973088357369614
RV – EF	HbA1c	0.3	8	11682566	C	A	-0.295261	0.0561302	6.842155405855932	-0.047086	0.018964	1.8850889159181083
RV – EF	HbA1c	0.3	8	125859850	G	A	0.283933	0.0489081	8.19248397245032	0.011785	0.016535	0.3223656766410576
RV – EF	HbA1c	0.3	8	145018354	T	C	-0.70163	0.105292	10.573340793445269	-0.0041785	0.03553	0.0426896860942045
RV – EF	HbA1c	0.3	8	145271082	CA	C	-0.392376	0.0745901	6.84248608571304	0.057295	0.024969	1.6624209498568665
RV – EF	HbA1c	0.3	9	35707338	G	A	0.245974	0.0499939	6.06293948173872	0.047367	0.016842	2.308317457087697
RV – EF	SBP	0.3	1	228556788	T	C	0.306262	0.0472772	10.031796418027412	-0.0242	0.0314	0.3570411205902093
RV – EF	SBP	0.3	10	121440707	T	C	0.344291	0.0558078	9.163528102478312	-0.1235	0.0374	3.015157768594724
RV – EF	SBP	0.3	11	14022662	T	C	0.229074	0.045622	6.2893041575944375	0.0664	0.0302	1.5534628329263562
RV – EF	SBP	0.3	11	74178648	T	C	-0.801476	0.16285	6.066223930130615	-0.01	0.106	0.0339052205538292
RV – EF	SBP	0.3	13	50807921	C	A	0.605919	0.121236	6.236773837047951	-0.0556	0.0799	0.3128278954052003
RV – EF	SBP	0.3	18	34236026	G	A	0.314842	0.0518692	8.8928783116224	-0.0159	0.0345	0.1909118686536537
RV – EF	SBP	0.3	19	46230786	T	C	0.305973	0.0610773	6.263258747889974	-0.0373	0.0424	0.4202164033831898
RV – EF	SBP	0.3	2	179499530	T	C	0.802014	0.15181	6.895928084407304	0.0229	0.1043	0.0828096914884358
RV – EF	SBP	0.3	2	179558366	T	C	0.330797	0.0537931	9.109233159317892	-0.0076	0.0362	0.0784175596065835
RV – EF	SBP	0.3	3	14297304	T	C	0.394732	0.0543612	12.416297753463017	0.0302	0.0363	0.3920091414528251
RV – EF	SBP	0.3	3	14306782	T	G	-0.375111	0.0485782	13.940443136490138	0.0361	0.0326	0.5721894273240098
RV – EF	SBP	0.3	6	17278707	G	A	0.2447	0.0462001	6.9280298330710695	-0.0897	0.0309	2.431915668684606
RV – EF	SBP	0.3	8	125859850	G	A	0.283933	0.0489081	8.19248397245032	0.0575	0.0326	1.107404577171102
RV – EF	SBP	0.3	8	145018354	T	C	-0.70163	0.105292	10.573340793445269	0.1204	0.0728	1.00687251489429
RV – EF	DBP	0.3	1	16348412	T	C	-0.301336	0.0480632	9.441263524912992	0.1121	0.0185	8.82131076022441
RV – EF	DBP	0.3	1	228556788	T	C	0.306262	0.0472772	10.031796418027412	-0.0063	0.018	0.1399016703014819
RV – EF	DBP	0.3	10	121249171	G	A	0.264701	0.0538491	6.053025141272568	-0.0728	0.0208	3.3244966152720434
RV – EF	DBP	0.3	10	121440707	T	C	0.344291	0.0558078	9.163528102478312	-0.1231	0.0215	8.013049212141484
RV – EF	DBP	0.3	11	74178648	T	C	-0.801476	0.16285	6.066223930130615	0.1168	0.0607	1.2646406669982893
RV – EF	DBP	0.3	13	50807921	C	A	0.605919	0.121236	6.236773837047951	-0.0311	0.0462	0.2999889376778876
RV – EF	DBP	0.3	18	34236026	G	A	0.314842	0.0518692	8.8928783116224	-0.0575	0.0199	2.410720778764033
RV – EF	DBP	0.3	18	34267369	T	C	-0.985927	0.191739	6.565773390188776	-0.0948	0.0745	0.6916490514132743
RV – EF	DBP	0.3	19	46230786	T	C	0.305973	0.0610773	6.263258747889974	-0.0212	0.0245	0.4111682744057927
RV – EF	DBP	0.3	2	179398509	C	A	0.819459	0.155178	6.8906168889475925	-0.0836	0.0624	0.7437634667940771
RV – EF	DBP	0.3	2	179499530	T	C	0.802014	0.15181	6.895928084407304	-0.0705	0.0598	0.6230582428532413
RV – EF	DBP	0.3	2	179558366	T	C	0.330797	0.0537931	9.109233159317892	-0.0147	0.0208	0.3192113884933176
RV – EF	DBP	0.3	2	179638238	G	A	-0.36394	0.0715273	6.441757809121136	-0.0074	0.0274	0.1042460579262721
RV – EF	DBP	0.3	3	14297304	T	C	0.394732	0.0543612	12.416297753463017	0.0103	0.0208	0.2081690523251638
RV – EF	DBP	0.3	3	14306782	T	G	-0.375111	0.0485782	13.940443136490138	-0.0169	0.0187	0.4358075393738021
RV – EF	DBP	0.3	8	125859850	G	A	0.283933	0.0489081	8.19248397245032	0.0433	0.0187	1.6897316333675525
RV – EF	T2DM	0.3	1	16285342	G	A	0.246149	0.0456908	7.145499927176702	-0.0056	0.0064	0.4202164033831898
RV – EF	T2DM	0.3	1	16348412	T	C	-0.301336	0.0480632	9.441263524912992	0.017	0.0068	1.8239087409443189
RV – EF	T2DM	0.3	1	228556788	T	C	0.306262	0.0472772	10.031796418027412	0.0063	0.0066	0.4685210829577448
RV – EF	T2DM	0.3	10	121370131	T	C	0.290753	0.0454129	9.815526488266054	-0.0066	0.0063	0.5228787452803376
RV – EF	T2DM	0.3	10	121414236	T	C	0.256687	0.0477123	7.1276609233278085	-0.0022	0.0067	0.1307682802690238
RV – EF	T2DM	0.3	10	121440707	T	C	0.344291	0.0558078	9.163528102478312	-0.027	0.008	3.086186147616284
RV – EF	T2DM	0.3	11	14022662	T	C	0.229074	0.045622	6.2893041575944375	0.0057	0.0064	0.4202164033831898
RV – EF	T2DM	0.3	11	74178648	T	C	-0.801476	0.16285	6.066223930130615	-0.023	0.024	0.4685210829577448
RV – EF	T2DM	0.3	18	34236026	G	A	0.314842	0.0518692	8.8928783116224	-0.0066	0.0072	0.4436974992327127
RV – EF	T2DM	0.3	18	34267369	T	C	-0.985927	0.191739	6.565773390188776	-0.013	0.026	0.2076083105017461
RV – EF	T2DM	0.3	19	46230786	T	C	0.305973	0.0610773	6.263258747889974	0.011	0.0089	0.6575773191777937
RV – EF	T2DM	0.3	2	179398509	C	A	0.819459	0.155178	6.8906168889475925	-0.041	0.024	1.0409586076789064
RV – EF	T2DM	0.3	2	179499530	T	C	0.802014	0.15181	6.895928084407304	-0.0076	0.02	0.1487416512809247
RV – EF	T2DM	0.3	2	179558366	T	C	0.330797	0.0537931	9.109233159317892	0.01	0.0076	0.721246399047171
RV – EF	T2DM	0.3	2	179638238	G	A	-0.36394	0.0715273	6.441757809121136	0.024	0.01	1.744727494896694
RV – EF	T2DM	0.3	3	14297304	T	C	0.394732	0.0543612	12.416297753463017	-0.0065	0.0076	0.3979400086720376
RV – EF	T2DM	0.3	3	14306782	T	G	-0.375111	0.0485782	13.940443136490138	0.0028	0.0068	0.1674910872937636
RV – EF	T2DM	0.3	5	138763807	T	C	-0.32773	0.0483967	10.895367256748465	-0.0068	0.0068	0.494850021680094
RV – EF	T2DM	0.3	6	17271019	T	C	-0.245373	0.0461703	6.970864542977824	-0.002	0.0065	0.1191864077192086
RV – EF	T2DM	0.3	8	9150679	G	A	-0.246828	0.0458931	7.123874006588031	-0.029	0.0065	4.958607314841775
RV – EF	T2DM	0.3	8	11362272	T	G	-0.282937	0.0512143	7.481099929692849	-0.026	0.0072	3.408935392973501
RV – EF	T2DM	0.3	8	11459018	T	G	-0.251229	0.0479304	6.797942520651134	-0.024	0.0069	3.193820026016113
RV – EF	T2DM	0.3	8	11611865	G	A	-0.228686	0.0461136	6.150042144894122	-0.026	0.0065	4.096910013008056
RV – EF	T2DM	0.3	8	125859850	G	A	0.283933	0.0489081	8.19248397245032	0.012	0.0068	1.0705810742857071
RV – EF	T2DM	0.3	8	145018354	T	C	-0.70163	0.105292	10.573340793445269	0.058	0.016	3.5228787452803374
RV – EF	T2DM	0.3	8	145266393	T	C	-0.379809	0.0760956	6.221832693541127	0.044	0.011	4.022276394711152
RV – EF	af	0.3	1	16303831	T	C	-0.247746	0.0458297	7.190307259340427	-0.0308	0.0107	2.393618634889395
RV – EF	af	0.3	1	16348412	T	C	-0.301336	0.0480632	9.441263524912992	-0.01	0.0071	0.7929044595807819
RV – EF	af	0.3	1	228556788	T	C	0.306262	0.0472772	10.031796418027412	0.0054	0.0069	0.3628105778512381
RV – EF	af	0.3	1	228656054	T	G	-0.276645	0.0524844	6.867452594566735	0.003	0.0238	0.0465302567465986
RV – EF	af	0.3	10	121249171	G	A	0.264701	0.0538491	6.053025141272568	0.0087	0.0078	0.5699249444480607
RV – EF	af	0.3	10	121367233	G	A	-0.291758	0.0454856	9.849302909529612	0.0175	0.0166	0.5349147124425672
RV – EF	af	0.3	10	121414236	T	C	0.256687	0.0477123	7.1276609233278085	0.0023	0.0071	0.1312967977214633
RV – EF	af	0.3	10	121415685	G	A	0.544196	0.0555702	21.91821602118345	0.0092	0.0081	0.5880437620695985
RV – EF	af	0.3	10	121440707	T	C	0.344291	0.0558078	9.163528102478312	0.0035	0.0082	0.1756788751492287
RV – EF	af	0.3	11	14022662	T	C	0.229074	0.045622	6.2893041575944375	0.0208	0.0067	2.744727494896694
RV – EF	af	0.3	11	74178648	T	C	-0.801476	0.16285	6.066223930130615	-0.0216	0.0272	0.3698773571406879
RV – EF	af	0.3	13	50807921	C	A	0.605919	0.121236	6.236773837047951	-0.0152	0.0181	0.3941564609419107
RV – EF	af	0.3	18	34236026	G	A	0.314842	0.0518692	8.8928783116224	0.0009	0.0076	0.0432074796295051
RV – EF	af	0.3	18	34267369	T	C	-0.985927	0.191739	6.565773390188776	0.0222	0.0289	0.3546759984377066
RV – EF	af	0.3	19	46230786	T	C	0.305973	0.0610773	6.263258747889974	0.023	0.0093	1.86359655186601
RV – EF	af	0.3	2	179398509	C	A	0.819459	0.155178	6.8906168889475925	0.0388	0.0261	0.8626458886292672
RV – EF	af	0.3	2	179463446	TA	T	-0.724721	0.134606	7.137627649238965	0.0011	0.0408	0.00943917000598
RV – EF	af	0.3	2	179638238	G	A	-0.36394	0.0715273	6.441757809121136	-0.0372	0.0107	3.3215726775661327
RV – EF	af	0.3	3	14297304	T	C	0.394732	0.0543612	12.416297753463017	0.0058	0.0081	0.3239468753481285
RV – EF	af	0.3	3	14306782	T	G	-0.375111	0.0485782	13.940443136490138	-0.0224	0.0072	2.7481185454474724
RV – EF	af	0.3	3	158123904	G	A	0.231093	0.0453074	6.470248916987518	0.0016	0.0067	0.0907649966316926
RV – EF	af	0.3	5	138763807	T	C	-0.32773	0.0483967	10.895367256748465	0.0049	0.0072	0.3007694971165908
RV – EF	af	0.3	6	17271019	T	C	-0.245373	0.0461703	6.970864542977824	-0.0017	0.0078	0.0824944904474533
RV – EF	af	0.3	8	8334278	T	C	0.249604	0.0469969	6.96263942289219	-0.0251	0.0173	0.8359447081065484
RV – EF	af	0.3	8	8984854	AT	A	0.243619	0.0493133	6.107735757227901	-0.0297	0.0174	1.0563076728939833
RV – EF	af	0.3	8	9150679	G	A	-0.246828	0.0458931	7.123874006588031	0.0029	0.0069	0.1690907004535566
RV – EF	af	0.3	8	9411986	T	C	-0.22782	0.0465316	6.009696034813121	0.0046	0.0069	0.2973110318408666
RV – EF	af	0.3	8	10703293	T	C	-0.263224	0.0464821	7.827317607039024	0.0018	0.0069	0.1007268126823961
RV – EF	af	0.3	8	11199584	G	A	-0.226267	0.0454404	6.195348798860692	0.0178	0.0068	2.0750491110843896
RV – EF	af	0.3	8	11311339	C	A	0.268767	0.0465004	8.12639180882488	-0.0194	0.0069	2.318487413361038
RV – EF	af	0.3	8	11362272	T	G	-0.282937	0.0512143	7.481099929692849	0.0177	0.0076	1.7066374452885544
RV – EF	af	0.3	8	11459018	T	G	-0.251229	0.0479304	6.797942520651134	0.0238	0.0073	2.978397283971758
RV – EF	af	0.3	8	144987881	T	C	-0.255615	0.0520273	6.047439545065006	-0.0198	0.0084	1.7311880962602195
RV – EF	af	0.3	9	35707338	G	A	0.245974	0.0499939	6.06293948173872	0.0055	0.0073	0.3467874862246563
RV – EF	NICM	0.3	1	16285342	G	A	0.246149	0.0456908	7.145499927176702	-0.0366886640670452	0.033646698264426	0.5598263791728899
RV – EF	NICM	0.3	1	16348412	T	C	-0.301336	0.0480632	9.441263524912992	0.145344898110071	0.0366562474073474	4.134470826427769
RV – EF	NICM	0.3	1	228556788	T	C	0.306262	0.0472772	10.031796418027412	-0.0713499328892136	0.0343013180502468	1.42577189671984
RV – EF	NICM	0.3	10	121249171	G	A	0.264701	0.0538491	6.053025141272568	-0.0603610576746929	0.0406340718374555	0.8619595369308073
RV – EF	NICM	0.3	10	121370131	T	C	0.290753	0.0454129	9.815526488266054	-0.143242392119725	0.0335227347557578	4.714742074812976
RV – EF	NICM	0.3	10	121414236	T	C	0.256687	0.0477123	7.1276609233278085	-0.0547343671000518	0.0350257808051148	0.9276545019312
RV – EF	NICM	0.3	10	121440707	T	C	0.344291	0.0558078	9.163528102478312	-0.133113805447132	0.0428140790703229	2.726651431250899
RV – EF	NICM	0.3	11	14022662	T	C	0.229074	0.045622	6.2893041575944375	-0.0422208891839704	0.0334613742731415	0.6839709133685152
RV – EF	NICM	0.3	11	74178648	T	C	-0.801476	0.16285	6.066223930130615	0.0216147099724079	0.1163207504350606	0.0692618030197171
RV – EF	NICM	0.3	13	50807921	C	A	0.605919	0.121236	6.236773837047951	-0.0195182731458798	0.0912041200133889	0.0806384006514427
RV – EF	NICM	0.3	18	34236026	G	A	0.314842	0.0518692	8.8928783116224	-0.0792916564744106	0.0387759533691742	1.3886166152910242
RV – EF	NICM	0.3	18	34267369	T	C	-0.985927	0.191739	6.565773390188776	-0.0295194430161289	0.1297140154264748	0.0861977995757638
RV – EF	NICM	0.3	19	46230786	T	C	0.305973	0.0610773	6.263258747889974	-0.0441128200183511	0.044444266956141	0.4935856241913557
RV – EF	NICM	0.3	2	179398509	C	A	0.819459	0.155178	6.8906168889475925	-0.0734363180731823	0.124724076970671	0.2549236462103856
RV – EF	NICM	0.3	2	179499530	T	C	0.802014	0.15181	6.895928084407304	0.0684983509252599	0.1091648239142338	0.275439883467593
RV – EF	NICM	0.3	2	179558366	T	C	0.330797	0.0537931	9.109233159317892	-0.0112168552051651	0.0403141384438595	0.1074429529467902
RV – EF	NICM	0.3	2	179638238	G	A	-0.36394	0.0715273	6.441757809121136	0.0199721216595378	0.0520322236368906	0.1542225106842641
RV – EF	NICM	0.3	3	14297304	T	C	0.394732	0.0543612	12.416297753463017	-0.0839306726904469	0.039182074324834	1.492306007345083
RV – EF	NICM	0.3	3	14306782	T	G	-0.375111	0.0485782	13.940443136490138	0.0953738141432538	0.0364337851206467	2.0529742947838927
RV – EF	NICM	0.3	3	158123904	G	A	0.231093	0.0453074	6.470248916987518	-0.0238470951410147	0.0334538124384699	0.3224414062901758
RV – EF	NICM	0.3	5	138763807	T	C	-0.32773	0.0483967	10.895367256748465	0.0141161659074462	0.035887778816398	0.1585986040036401
RV – EF	NICM	0.3	6	17271019	T	C	-0.245373	0.0461703	6.970864542977824	-0.0086028888072678	0.03402383699574	0.0967010590641513
RV – EF	NICM	0.3	8	8345774	T	G	0.237728	0.046366	6.531553047626754	0.010118014911354	0.0340414906727232	0.1156045749093098
RV – EF	NICM	0.3	8	9150679	G	A	-0.246828	0.0458931	7.123874006588031	0.0202986302853271	0.0339656522941659	0.2595646709584669
RV – EF	NICM	0.3	8	9411986	T	C	-0.22782	0.0465316	6.009696034813121	-0.023653552600221	0.0344154414741757	0.308125826124179
RV – EF	NICM	0.3	8	10703293	T	C	-0.263224	0.0464821	7.827317607039024	-0.0050870390485572	0.0344046493959065	0.0543079239762269
RV – EF	NICM	0.3	8	10998630	T	G	0.265855	0.0455763	8.26458006817307	-0.0009894893831932	0.0336495390763934	0.0103095181723792
RV – EF	NICM	0.3	8	11199584	G	A	-0.226267	0.0454404	6.195348798860692	-0.0315236913724765	0.0335129288639669	0.4598107235765734
RV – EF	NICM	0.3	8	11311339	C	A	0.268767	0.0465004	8.12639180882488	-0.0177322919202392	0.0341258331637523	0.2194436396183492
RV – EF	NICM	0.3	8	11362272	T	G	-0.282937	0.0512143	7.481099929692849	-0.0236648159543355	0.0373385866112171	0.2788343003647742
RV – EF	NICM	0.3	8	11459018	T	G	-0.251229	0.0479304	6.797942520651134	0.00775981461144	0.0353854323428232	0.0827986555878507
RV – EF	NICM	0.3	8	11611865	G	A	-0.228686	0.0461136	6.150042144894122	-0.0049854065133181	0.0338259875720285	0.0541234091611367
RV – EF	NICM	0.3	8	11682566	C	A	-0.295261	0.0561302	6.842155405855932	-0.0004399032283852	0.0415318224291452	0.0036858191250522
RV – EF	NICM	0.3	8	125859850	G	A	0.283933	0.0489081	8.19248397245032	-0.0869113719892964	0.0365170768340405	1.7616602825366408
RV – EF	NICM	0.3	8	144987881	T	C	-0.255615	0.0520273	6.047439545065006	-0.0381723828435693	0.0380957501908015	0.4998486354663434
RV – EF	NICM	0.3	8	145018354	T	C	-0.70163	0.105292	10.573340793445269	-0.0569005647329459	0.0751985547288906	0.347514814358768
RV – EF	NICM	0.3	8	145266393	T	C	-0.379809	0.0760956	6.221832693541127	-0.0159586647955658	0.0548569614150143	0.1128797223389872
RV – EF	NICM	0.3	9	35707338	G	A	0.245974	0.0499939	6.06293948173872	0.0166427250500337	0.0364583986889922	0.1883975164897888
RV – EF	DCM	0.3	1	16303831	T	C	-0.247746	0.0458297	7.190307259340427	0.151	0.039	3.923359556329658
RV – EF	DCM	0.3	1	228556788	T	C	0.306262	0.0472772	10.031796418027412	-0.077	0.039	1.2999889376778877
RV – EF	DCM	0.3	1	228656054	T	G	-0.276645	0.0524844	6.867452594566735	-0.014	0.045	0.1240132285715119
RV – EF	DCM	0.3	10	121249171	G	A	0.264701	0.0538491	6.053025141272568	0.061	0.047	0.7295540919820374
RV – EF	DCM	0.3	10	121367233	G	A	-0.291758	0.0454856	9.849302909529612	0.035	0.039	0.4374692311377386
RV – EF	DCM	0.3	10	121414236	T	C	0.256687	0.0477123	7.1276609233278085	-0.099	0.041	1.8158766457603288
RV – EF	DCM	0.3	10	121440707	T	C	0.344291	0.0558078	9.163528102478312	-0.166	0.05	3.007800070204415
RV – EF	DCM	0.3	11	14022662	T	C	0.229074	0.045622	6.2893041575944375	-0.035	0.039	0.433798281145087
RV – EF	DCM	0.3	11	74178648	T	C	-0.801476	0.16285	6.066223930130615	0.388	0.158	1.8566728700079536
RV – EF	DCM	0.3	13	50807921	C	A	0.605919	0.121236	6.236773837047951	-0.07	0.102	0.3069769320763059
RV – EF	DCM	0.3	18	34236026	G	A	0.314842	0.0518692	8.8928783116224	-0.211	0.046	5.466736483221285
RV – EF	DCM	0.3	18	34267369	T	C	-0.985927	0.191739	6.565773390188776	0.159	0.18	0.4229680143739686
RV – EF	DCM	0.3	19	46230786	T	C	0.305973	0.0610773	6.263258747889974	-0.113	0.058	1.3078583906332162
RV – EF	DCM	0.3	2	179398509	C	A	0.819459	0.155178	6.8906168889475925	-0.31	0.134	1.6819366650372385
RV – EF	DCM	0.3	2	179499530	T	C	0.802014	0.15181	6.895928084407304	-0.175	0.152	0.6050232804454357
RV – EF	DCM	0.3	2	179558366	T	C	0.330797	0.0537931	9.109233159317892	-0.105	0.047	1.57577192930402
RV – EF	DCM	0.3	2	179638238	G	A	-0.36394	0.0715273	6.441757809121136	0.156	0.061	1.9507819773298185
RV – EF	DCM	0.3	3	14297304	T	C	0.394732	0.0543612	12.416297753463017	-0.246	0.045	7.395881993807965
RV – EF	DCM	0.3	3	14306782	T	G	-0.375111	0.0485782	13.940443136490138	0.235	0.043	7.226359806739974
RV – EF	DCM	0.3	3	158123904	G	A	0.231093	0.0453074	6.470248916987518	-0.111	0.039	2.3701828039814843
RV – EF	DCM	0.3	5	138763807	T	C	-0.32773	0.0483967	10.895367256748465	0.063	0.041	0.8941493256148565
RV – EF	DCM	0.3	6	17271019	T	C	-0.245373	0.0461703	6.970864542977824	0.099	0.039	1.970210529168144
RV – EF	DCM	0.3	8	8334278	T	C	0.249604	0.0469969	6.96263942289219	0.024	0.041	0.2601113449154568
RV – EF	DCM	0.3	8	9150679	G	A	-0.246828	0.0458931	7.123874006588031	0.04	0.04	0.48758245139916
RV – EF	DCM	0.3	8	9411986	T	C	-0.22782	0.0465316	6.009696034813121	0.077	0.041	1.2168113089247423
RV – EF	DCM	0.3	8	10703293	T	C	-0.263224	0.0464821	7.827317607039024	-0.017	0.04	0.1777011287376335
RV – EF	DCM	0.3	8	10998630	T	G	0.265855	0.0455763	8.26458006817307	-0.037	0.039	0.4763835809456292
RV – EF	DCM	0.3	8	11199584	G	A	-0.226267	0.0454404	6.195348798860692	0.022	0.039	0.2477210145398813
RV – EF	DCM	0.3	8	11311339	C	A	0.268767	0.0465004	8.12639180882488	-0.02	0.04	0.2098556349570994
RV – EF	DCM	0.3	8	11362272	T	G	-0.282937	0.0512143	7.481099929692849	0.013	0.045	0.1159980752312128
RV – EF	DCM	0.3	8	11459018	T	G	-0.251229	0.0479304	6.797942520651134	0.061	0.042	0.8227521637443765
RV – EF	DCM	0.3	8	11611865	G	A	-0.228686	0.0461136	6.150042144894122	-0.015	0.039	0.1547158736520084
RV – EF	DCM	0.3	8	11682566	C	A	-0.295261	0.0561302	6.842155405855932	-0.006	0.048	0.0464819185550073
RV – EF	DCM	0.3	8	125859850	G	A	0.283933	0.0489081	8.19248397245032	-0.114	0.043	2.114356128164236
RV – EF	DCM	0.3	8	145018354	T	C	-0.70163	0.105292	10.573340793445269	-0.092	0.092	0.4978461071286392
RV – EF	DCM	0.3	9	35707338	G	A	0.245974	0.0499939	6.06293948173872	-0.108	0.045	1.7939841232366556
RV – EF	CKD	0.3	1	16303831	T	C	-0.247746	0.0458297	7.190307259340427	-0.0124	0.0113	0.5605094096103165
RV – EF	CKD	0.3	1	16348412	T	C	-0.301336	0.0480632	9.441263524912992	0.0109	0.0098	0.5739769843101239
RV – EF	CKD	0.3	1	228556788	T	C	0.306262	0.0472772	10.031796418027412	-0.0208	0.0095	1.5454600150351812
RV – EF	CKD	0.3	10	121249171	G	A	0.264701	0.0538491	6.053025141272568	0.0155	0.0108	0.8233300673318504
RV – EF	CKD	0.3	10	121370131	T	C	0.290753	0.0454129	9.815526488266054	-0.0028	0.0091	0.1221105746285159
RV – EF	CKD	0.3	10	121414236	T	C	0.256687	0.0477123	7.1276609233278085	-0.0053	0.0102	0.2192507688964477
RV – EF	CKD	0.3	10	121415685	G	A	0.544196	0.0555702	21.91821602118345	0.003	0.0116	0.100015437450609
RV – EF	CKD	0.3	10	121440707	T	C	0.344291	0.0558078	9.163528102478312	-0.0117	0.0119	0.4910664739499672
RV – EF	CKD	0.3	11	14022662	T	C	0.229074	0.045622	6.2893041575944375	-0.0033	0.0091	0.1466060225493342
RV – EF	CKD	0.3	11	74178648	T	C	-0.801476	0.16285	6.066223930130615	-0.0149	0.039	0.1535391748706675
RV – EF	CKD	0.3	13	50807921	C	A	0.605919	0.121236	6.236773837047951	-0.0324	0.024	0.7557228791981572
RV – EF	CKD	0.3	18	34236026	G	A	0.314842	0.0518692	8.8928783116224	-0.0024	0.0107	0.0834934128848443
RV – EF	CKD	0.3	18	34267369	T	C	-0.985927	0.191739	6.565773390188776	-0.0492	0.0363	0.7564658981679381
RV – EF	CKD	0.3	19	46230786	T	C	0.305973	0.0610773	6.263258747889974	-0.0232	0.0133	1.0896958319314312
RV – EF	CKD	0.3	2	179398509	C	A	0.819459	0.155178	6.8906168889475925	0.0248	0.0393	0.2773660774661877
RV – EF	CKD	0.3	2	179499530	T	C	0.802014	0.15181	6.895928084407304	0.0249	0.0276	0.4359260210228532
RV – EF	CKD	0.3	2	179558366	T	C	0.330797	0.0537931	9.109233159317892	0.0005	0.0115	0.0154276843783677
RV – EF	CKD	0.3	2	179638238	G	A	-0.36394	0.0715273	6.441757809121136	0.0275	0.0155	1.1158279304760872
RV – EF	CKD	0.3	3	14297304	T	C	0.394732	0.0543612	12.416297753463017	-0.0104	0.0118	0.4265481779645147
RV – EF	CKD	0.3	3	14306782	T	G	-0.375111	0.0485782	13.940443136490138	-0.0059	0.0098	0.2610609687965204
RV – EF	CKD	0.3	3	158123904	G	A	0.231093	0.0453074	6.470248916987518	-0.0089	0.0091	0.480828536178341
RV – EF	CKD	0.3	5	138763807	T	C	-0.32773	0.0483967	10.895367256748465	0.0104	0.01	0.5279753022997187
RV – EF	CKD	0.3	6	17271019	T	C	-0.245373	0.0461703	6.970864542977824	0.0028	0.0108	0.0977794717206853
RV – EF	CKD	0.3	8	8345774	T	G	0.237728	0.046366	6.531553047626754	-0.0208	0.0101	1.4026339497339722
RV – EF	CKD	0.3	8	9150679	G	A	-0.246828	0.0458931	7.123874006588031	0.0281	0.01	2.303556236861001
RV – EF	CKD	0.3	8	10703293	T	C	-0.263224	0.0464821	7.827317607039024	0.0097	0.0096	0.5029320636014952
RV – EF	CKD	0.3	8	10998630	T	G	0.265855	0.0455763	8.26458006817307	-0.0112	0.0093	0.6422556748196244
RV – EF	CKD	0.3	8	11199584	G	A	-0.226267	0.0454404	6.195348798860692	0.0139	0.0099	0.7926349625309281
RV – EF	CKD	0.3	8	11311339	C	A	0.268767	0.0465004	8.12639180882488	-0.0137	0.01	0.7703181576823243
RV – EF	CKD	0.3	8	11362272	T	G	-0.282937	0.0512143	7.481099929692849	0.009	0.0112	0.3780970391087695
RV – EF	CKD	0.3	8	11459018	T	G	-0.251229	0.0479304	6.797942520651134	0.0173	0.0108	0.9633711046378388
RV – EF	CKD	0.3	8	11611865	G	A	-0.228686	0.0461136	6.150042144894122	0.0176	0.0094	1.2148125799706382
RV – EF	CKD	0.3	8	11682566	C	A	-0.295261	0.0561302	6.842155405855932	0.0281	0.0111	1.9457700901366024
RV – EF	CKD	0.3	8	125859850	G	A	0.283933	0.0489081	8.19248397245032	0.0202	0.0097	1.4301581005962385
RV – EF	CKD	0.3	8	144987881	T	C	-0.255615	0.0520273	6.047439545065006	0.0091	0.0142	0.2802545074704233
RV – EF	CKD	0.3	8	145018354	T	C	-0.70163	0.105292	10.573340793445269	-0.0242	0.0239	0.5068208793174847
RV – EF	CKD	0.3	8	145266393	T	C	-0.379809	0.0760956	6.221832693541127	0.0014	0.0192	0.0262258060294196
RV – EF	CKD	0.3	9	35707338	G	A	0.245974	0.0499939	6.06293948173872	0.0175	0.01	1.0852338630741474
RV – EF	eGFR	0.3	1	16348412	T	C	-0.301336	0.0480632	9.441263524912992	-8.7e-05	0.0003714	0.0884695376928374
RV – EF	eGFR	0.3	1	228556788	T	C	0.306262	0.0472772	10.031796418027412	0.000898	0.0003619	1.882397308309916
RV – EF	eGFR	0.3	10	121249171	G	A	0.264701	0.0538491	6.053025141272568	-6.3e-05	0.0004132	0.0559617199455817
RV – EF	eGFR	0.3	10	121370131	T	C	0.290753	0.0454129	9.815526488266054	0.000308	0.0003419	0.4335625078049297
RV – EF	eGFR	0.3	10	121414236	T	C	0.256687	0.0477123	7.1276609233278085	0.000523	0.0003687	0.8077113874318796
RV – EF	eGFR	0.3	10	121415685	G	A	0.544196	0.0555702	21.91821602118345	5.5e-05	0.0004279	0.0466753036108146
RV – EF	eGFR	0.3	10	121440707	T	C	0.344291	0.0558078	9.163528102478312	0.00085	0.0004362	1.289374984939203
RV – EF	eGFR	0.3	11	14022662	T	C	0.229074	0.045622	6.2893041575944375	-0.000209	0.0003436	0.2649602949662791
RV – EF	eGFR	0.3	11	74178648	T	C	-0.801476	0.16285	6.066223930130615	-0.001833	0.0013174	0.7848914189469067
RV – EF	eGFR	0.3	13	50807921	C	A	0.605919	0.121236	6.236773837047951	0.000775	0.000888	0.4168012260313772
RV – EF	eGFR	0.3	18	34236026	G	A	0.314842	0.0518692	8.8928783116224	-0.000376	0.0003994	0.4607984007058723
RV – EF	eGFR	0.3	18	34267369	T	C	-0.985927	0.191739	6.565773390188776	0.001951	0.0014776	0.7288556820509217
RV – EF	eGFR	0.3	19	46230786	T	C	0.305973	0.0610773	6.263258747889974	-0.000177	0.0005038	0.1390633792999063
RV – EF	eGFR	0.3	2	179398509	C	A	0.819459	0.155178	6.8906168889475925	-0.000351	0.0013442	0.100015437450609
RV – EF	eGFR	0.3	2	179499530	T	C	0.802014	0.15181	6.895928084407304	-6.1e-05	0.0010851	0.0198602222542455
RV – EF	eGFR	0.3	2	179558366	T	C	0.330797	0.0537931	9.109233159317892	0.001058	0.0004208	1.9233595563296584
RV – EF	eGFR	0.3	2	179638238	G	A	-0.36394	0.0715273	6.441757809121136	0.000117	0.0005621	0.0785216196243099
RV – EF	eGFR	0.3	3	14297304	T	C	0.394732	0.0543612	12.416297753463017	-0.000285	0.0004219	0.302160631781637
RV – EF	eGFR	0.3	3	14306782	T	G	-0.375111	0.0485782	13.940443136490138	0.000387	0.0003728	0.5238932831598085
RV – EF	eGFR	0.3	3	158123904	G	A	0.231093	0.0453074	6.470248916987518	3.4e-05	0.0003452	0.0356932176960635
RV – EF	eGFR	0.3	5	138763807	T	C	-0.32773	0.0483967	10.895367256748465	0.000287	0.0003709	0.3573376685579645
RV – EF	eGFR	0.3	6	17271019	T	C	-0.245373	0.0461703	6.970864542977824	-0.000187	0.0004008	0.193413065672197
RV – EF	eGFR	0.3	8	9150679	G	A	-0.246828	0.0458931	7.123874006588031	-0.002153	0.0003635	8.50265561898242
RV – EF	eGFR	0.3	8	10703293	T	C	-0.263224	0.0464821	7.827317607039024	-0.001394	0.0003586	3.99225222199926
RV – EF	eGFR	0.3	8	11311339	C	A	0.268767	0.0465004	8.12639180882488	0.000952	0.0003636	2.055024091587952
RV – EF	eGFR	0.3	8	11362272	T	G	-0.282937	0.0512143	7.481099929692849	-0.001495	0.000403	3.682563503464901
RV – EF	eGFR	0.3	8	11611865	G	A	-0.228686	0.0461136	6.150042144894122	-0.001248	0.0003547	3.362510270487489
RV – EF	eGFR	0.3	8	11682566	C	A	-0.295261	0.0561302	6.842155405855932	-0.000579	0.0004187	0.7770235501066086
RV – EF	eGFR	0.3	8	144987881	T	C	-0.255615	0.0520273	6.047439545065006	-0.000172	0.0004876	0.1399616101928066
RV – EF	eGFR	0.3	8	145266393	T	C	-0.379809	0.0760956	6.221832693541127	0.000693	0.0006855	0.5059846252428561
RV – EF	eGFR	0.3	9	35707338	G	A	0.245974	0.0499939	6.06293948173872	-0.000249	0.000381	0.2889523961329661
RV – EF	Alzheimer's Disease	0.3	1	16303831	T	C	-0.247746	0.0458297	7.190307259340427	-0.006	0.0156	0.1550881260878593
RV – EF	Alzheimer's Disease	0.3	1	16348412	T	C	-0.301336	0.0480632	9.441263524912992	-0.0089	0.0152	0.2544567980019758
RV – EF	Alzheimer's Disease	0.3	1	228556788	T	C	0.306262	0.0472772	10.031796418027412	0.0043	0.0149	0.1112029325433192
RV – EF	Alzheimer's Disease	0.3	1	228639041	TGTAC	T	0.25359	0.04901	6.640490325478526	0.0043	0.016	0.1031983023350783
RV – EF	Alzheimer's Disease	0.3	10	121249171	G	A	0.264701	0.0538491	6.053025141272568	0.0164	0.0172	0.4685210829577448
RV – EF	Alzheimer's Disease	0.3	10	121370131	T	C	0.290753	0.0454129	9.815526488266054	0.0241	0.0142	1.0479829099525737
RV – EF	Alzheimer's Disease	0.3	10	121414236	T	C	0.256687	0.0477123	7.1276609233278085	0.0123	0.0154	0.3708963498228635
RV – EF	Alzheimer's Disease	0.3	10	121415685	G	A	0.544196	0.0555702	21.91821602118345	0.0151	0.0179	0.3990271043132517
RV – EF	Alzheimer's Disease	0.3	11	14022662	T	C	0.229074	0.045622	6.2893041575944375	-0.0057	0.0142	0.1629800514590915
RV – EF	Alzheimer's Disease	0.3	11	74178648	T	C	-0.801476	0.16285	6.066223930130615	-0.0142	0.0496	0.1111468330170637
RV – EF	Alzheimer's Disease	0.3	13	50807921	C	A	0.605919	0.121236	6.236773837047951	0.0115	0.037	0.1219380187099874
RV – EF	Alzheimer's Disease	0.3	16	66834294	AGTT	A	-0.413003	0.0769678	7.094001126651035	-0.0	0.0255	0.0004345117740176
RV – EF	Alzheimer's Disease	0.3	18	34236026	G	A	0.314842	0.0518692	8.8928783116224	-0.0092	0.0167	0.2365720064370627
RV – EF	Alzheimer's Disease	0.3	18	34267369	T	C	-0.985927	0.191739	6.565773390188776	0.0467	0.0684	0.3055703090429169
RV – EF	Alzheimer's Disease	0.3	2	179398509	C	A	0.819459	0.155178	6.8906168889475925	0.0044	0.0489	0.0322180919242007
RV – EF	Alzheimer's Disease	0.3	2	179463446	TA	T	-0.724721	0.134606	7.137627649238965	-0.0219	0.0414	0.2243895519936393
RV – EF	Alzheimer's Disease	0.3	2	179558366	T	C	0.330797	0.0537931	9.109233159317892	0.0449	0.0169	2.108351056129441
RV – EF	Alzheimer's Disease	0.3	2	179638238	G	A	-0.36394	0.0715273	6.441757809121136	-0.0084	0.0228	0.1474590142302011
RV – EF	Alzheimer's Disease	0.3	3	14297304	T	C	0.394732	0.0543612	12.416297753463017	0.0333	0.0174	1.253599355508439
RV – EF	Alzheimer's Disease	0.3	3	14306782	T	G	-0.375111	0.0485782	13.940443136490138	-0.0062	0.0154	0.1643728337901023
RV – EF	Alzheimer's Disease	0.3	3	158123904	G	A	0.231093	0.0453074	6.470248916987518	0.0006	0.0143	0.0139452192303047
RV – EF	Alzheimer's Disease	0.3	5	138763807	T	C	-0.32773	0.0483967	10.895367256748465	0.0249	0.0152	0.9956786262173574
RV – EF	Alzheimer's Disease	0.3	6	17278707	G	A	0.2447	0.0462001	6.9280298330710695	0.0176	0.0147	0.637894680706227
RV – EF	Alzheimer's Disease	0.3	8	8345774	T	G	0.237728	0.046366	6.531553047626754	0.0001	0.0149	0.002832128554166
RV – EF	Alzheimer's Disease	0.3	8	8984854	AT	A	0.243619	0.0493133	6.107735757227901	-0.0153	0.0156	0.48932096896779
RV – EF	Alzheimer's Disease	0.3	8	9150679	G	A	-0.246828	0.0458931	7.123874006588031	-0.0061	0.015	0.1643094285075743
RV – EF	Alzheimer's Disease	0.3	8	9411986	T	C	-0.22782	0.0465316	6.009696034813121	0.0074	0.0151	0.2054422487452384
RV – EF	Alzheimer's Disease	0.3	8	10703293	T	C	-0.263224	0.0464821	7.827317607039024	0.0086	0.0149	0.2498774732165998
RV – EF	Alzheimer's Disease	0.3	8	10998630	T	G	0.265855	0.0455763	8.26458006817307	-0.0048	0.0145	0.1289527386945005
RV – EF	Alzheimer's Disease	0.3	8	11199584	G	A	-0.226267	0.0454404	6.195348798860692	-0.0051	0.0145	0.1397219002477651
RV – EF	Alzheimer's Disease	0.3	8	11311339	C	A	0.268767	0.0465004	8.12639180882488	-0.0003	0.0147	0.0063874420611096
RV – EF	Alzheimer's Disease	0.3	8	11362272	T	G	-0.282937	0.0512143	7.481099929692849	-0.0095	0.0164	0.2486439002746062
RV – EF	Alzheimer's Disease	0.3	8	11459018	T	G	-0.251229	0.0479304	6.797942520651134	-0.0057	0.0156	0.145026326273583
RV – EF	Alzheimer's Disease	0.3	8	11611865	G	A	-0.228686	0.0461136	6.150042144894122	0.0193	0.0146	0.7300203233546761
RV – EF	Alzheimer's Disease	0.3	8	11682566	C	A	-0.295261	0.0561302	6.842155405855932	-0.0083	0.0177	0.1960651501361582
RV – EF	Alzheimer's Disease	0.3	8	125859850	G	A	0.283933	0.0489081	8.19248397245032	-0.0018	0.0156	0.0409108856326078
RV – EF	Alzheimer's Disease	0.3	8	144987881	T	C	-0.255615	0.0520273	6.047439545065006	0.0036	0.021	0.0643919814821307
RV – EF	Alzheimer's Disease	0.3	8	145018354	T	C	-0.70163	0.105292	10.573340793445269	-0.1004	0.0356	2.319030281534103
RV – EF	Alzheimer's Disease	0.3	8	145271082	CA	C	-0.392376	0.0745901	6.84248608571304	0.0103	0.0348	0.115487840809606
RV – EF	Alzheimer's Disease	0.3	9	35707338	G	A	0.245974	0.0499939	6.06293948173872	-0.0016	0.0158	0.0358818568485149
RV – EF	C-reactive protein	0.3	1	16303831	T	C	-0.247746	0.0458297	7.190307259340427	-0.0062	0.0047	0.7278813560377644
RV – EF	C-reactive protein	0.3	1	16348412	T	C	-0.301336	0.0480632	9.441263524912992	-0.0107	0.0044	1.8232362044864168
RV – EF	C-reactive protein	0.3	1	228556788	T	C	0.306262	0.0472772	10.031796418027412	0.0031	0.0043	0.3270229478823971
RV – EF	C-reactive protein	0.3	10	121249171	G	A	0.264701	0.0538491	6.053025141272568	-0.0026	0.005	0.2196369020271993
RV – EF	C-reactive protein	0.3	10	121370131	T	C	0.290753	0.0454129	9.815526488266054	0.0059	0.0041	0.8234931392432694
RV – EF	C-reactive protein	0.3	10	121414236	T	C	0.256687	0.0477123	7.1276609233278085	0.0031	0.0043	0.3270229478823971
RV – EF	C-reactive protein	0.3	10	121415685	G	A	0.544196	0.0555702	21.91821602118345	0.0017	0.0051	0.1314245133176789
RV – EF	C-reactive protein	0.3	10	121440707	T	C	0.344291	0.0558078	9.163528102478312	0.0026	0.0051	0.2145357410194305
RV – EF	C-reactive protein	0.3	11	14022662	T	C	0.229074	0.045622	6.2893041575944375	-0.0024	0.0041	0.2531310158441708
RV – EF	C-reactive protein	0.3	11	74178648	T	C	-0.801476	0.16285	6.066223930130615	-0.0217	0.0144	0.8800025560980482
RV – EF	C-reactive protein	0.3	13	50807921	C	A	0.605919	0.121236	6.236773837047951	0.0026	0.0107	0.092581846771648
RV – EF	C-reactive protein	0.3	18	34236026	G	A	0.314842	0.0518692	8.8928783116224	0.0004	0.0048	0.0298454386969262
RV – EF	C-reactive protein	0.3	18	34267369	T	C	-0.985927	0.191739	6.565773390188776	-0.0002	0.0216	0.0032203538455308
RV – EF	C-reactive protein	0.3	19	46230786	T	C	0.305973	0.0610773	6.263258747889974	-0.0004	0.0064	0.0222011256840129
RV – EF	C-reactive protein	0.3	2	179398509	C	A	0.819459	0.155178	6.8906168889475925	-0.0065	0.0154	0.1720054944333284
RV – EF	C-reactive protein	0.3	2	179499530	T	C	0.802014	0.15181	6.895928084407304	0.027	0.0152	1.1210138142135604
RV – EF	C-reactive protein	0.3	2	179558366	T	C	0.330797	0.0537931	9.109233159317892	-0.0052	0.0049	0.5397218936040642
RV – EF	C-reactive protein	0.3	2	179638238	G	A	-0.36394	0.0715273	6.441757809121136	0.0027	0.0066	0.1659145589165802
RV – EF	C-reactive protein	0.3	3	14297304	T	C	0.394732	0.0543612	12.416297753463017	0.012	0.0049	1.8438703086462764
RV – EF	C-reactive protein	0.3	3	14306782	T	G	-0.375111	0.0485782	13.940443136490138	0.0006	0.0045	0.04869660101382
RV – EF	C-reactive protein	0.3	3	158123904	G	A	0.231093	0.0453074	6.470248916987518	0.0011	0.0041	0.1032126020609146
RV – EF	C-reactive protein	0.3	5	138763807	T	C	-0.32773	0.0483967	10.895367256748465	-0.001	0.0045	0.0839985346471056
RV – EF	C-reactive protein	0.3	6	17278707	G	A	0.2447	0.0462001	6.9280298330710695	0.0005	0.0043	0.0421862097749691
RV – EF	C-reactive protein	0.3	8	8345774	T	G	0.237728	0.046366	6.531553047626754	0.0205	0.0042	5.97643999992524
RV – EF	C-reactive protein	0.3	8	9150679	G	A	-0.246828	0.0458931	7.123874006588031	-0.0265	0.0043	9.145852154727049
RV – EF	C-reactive protein	0.3	8	11362272	T	G	-0.282937	0.0512143	7.481099929692849	-0.0201	0.0047	4.721765670587505
RV – EF	C-reactive protein	0.3	8	11611865	G	A	-0.228686	0.0461136	6.150042144894122	-0.0215	0.0042	6.512745038094228
RV – EF	C-reactive protein	0.3	8	11682566	C	A	-0.295261	0.0561302	6.842155405855932	-0.0176	0.0049	3.4836556434532246
RV – EF	C-reactive protein	0.3	8	125859850	G	A	0.283933	0.0489081	8.19248397245032	-0.0059	0.0045	0.7216575106588553
RV – EF	C-reactive protein	0.3	8	145018354	T	C	-0.70163	0.105292	10.573340793445269	-0.0115	0.0108	0.5421790303565244
RV – EF	C-reactive protein	0.3	9	35707338	G	A	0.245974	0.0499939	6.06293948173872	0.0052	0.0046	0.5878872547724101
RV – EF	BMI	0.3	1	16285342	G	A	0.246149	0.0456908	7.145499927176702	0.0059	0.0017	3.278271801427212
RV – EF	BMI	0.3	1	16348412	T	C	-0.301336	0.0480632	9.441263524912992	-0.0056	0.0018	2.7084091743419987
RV – EF	BMI	0.3	10	121249171	G	A	0.264701	0.0538491	6.053025141272568	-0.0011	0.002	0.2300321986705575
RV – EF	BMI	0.3	10	121415685	G	A	0.544196	0.0555702	21.91821602118345	0.005	0.0024	1.4594202834955456
RV – EF	BMI	0.3	10	121440707	T	C	0.344291	0.0558078	9.163528102478312	0.0033	0.0021	0.9200955323332792
RV – EF	BMI	0.3	11	14022662	T	C	0.229074	0.045622	6.2893041575944375	0.0018	0.0019	0.4559319556497244
RV – EF	BMI	0.3	11	74178648	T	C	-0.801476	0.16285	6.066223930130615	-0.0075	0.0068	0.5643148620583701
RV – EF	BMI	0.3	13	50807921	C	A	0.605919	0.121236	6.236773837047951	-0.007	0.0052	0.7449688366544487
RV – EF	BMI	0.3	18	34236026	G	A	0.314842	0.0518692	8.8928783116224	-0.0006	0.0019	0.123724411322121
RV – EF	BMI	0.3	18	34267369	T	C	-0.985927	0.191739	6.565773390188776	-0.0176	0.0079	1.5938005763366871
RV – EF	BMI	0.3	2	179398509	C	A	0.819459	0.155178	6.8906168889475925	-0.003	0.0059	0.2196826878598487
RV – EF	BMI	0.3	2	179499530	T	C	0.802014	0.15181	6.895928084407304	0.0025	0.0056	0.181708109200004
RV – EF	BMI	0.3	2	179558366	T	C	0.330797	0.0537931	9.109233159317892	-0.0014	0.002	0.3107799627361644
RV – EF	BMI	0.3	3	14297304	T	C	0.394732	0.0543612	12.416297753463017	0.0014	0.0023	0.2667224660674182
RV – EF	BMI	0.3	3	14306782	T	G	-0.375111	0.0485782	13.940443136490138	-0.0022	0.0018	0.6478174818886375
RV – EF	BMI	0.3	5	138763807	T	C	-0.32773	0.0483967	10.895367256748465	-0.0023	0.0018	0.7217037919087261
RV – EF	BMI	0.3	6	17271019	T	C	-0.245373	0.0461703	6.970864542977824	-0.0006	0.002	0.1262145391817991
RV – EF	BMI	0.3	8	9150679	G	A	-0.246828	0.0458931	7.123874006588031	-0.013	0.0019	10.785421046429502
RV – EF	BMI	0.3	8	125859850	G	A	0.283933	0.0489081	8.19248397245032	0.0	0.0021	0.0028758443407954
RV – EF	BMI	0.3	8	145018354	T	C	-0.70163	0.105292	10.573340793445269	0.0017	0.0041	0.1705032502798175
RV – EF	BMI	0.3	8	145266393	T	C	-0.379809	0.0760956	6.221832693541127	0.001	0.0032	0.1226286541302259
RV – EF	BMI	0.3	9	35707338	G	A	0.245974	0.0499939	6.06293948173872	0.0084	0.0021	4.177178354696896
RV – EF	FCV	0.3	1	16303831	T	C	-0.247746	0.0458297	7.190307259340427	0.00680876	0.00185976	3.600018401945252
RV – EF	FCV	0.3	1	16348412	T	C	-0.301336	0.0480632	9.441263524912992	0.00598407	0.00196141	2.64173194079782
RV – EF	FCV	0.3	1	228556788	T	C	0.306262	0.0472772	10.031796418027412	-0.00220445	0.00191796	0.6013587379054876
RV – EF	FCV	0.3	1	228656054	T	G	-0.276645	0.0524844	6.867452594566735	-0.00336673	0.00212789	0.9445987311419052
RV – EF	FCV	0.3	10	121249171	G	A	0.264701	0.0538491	6.053025141272568	-0.00340667	0.00220111	0.9147308336937454
RV – EF	FCV	0.3	10	121367233	G	A	-0.291758	0.0454856	9.849302909529612	0.00480126	0.00183996	2.04240995099022
RV – EF	FCV	0.3	10	121414236	T	C	0.256687	0.0477123	7.1276609233278085	-0.00233568	0.00193988	0.640963671591882
RV – EF	FCV	0.3	10	121440707	T	C	0.344291	0.0558078	9.163528102478312	-0.00484072	0.00226863	1.483296757792935
RV – EF	FCV	0.3	11	14022662	T	C	0.229074	0.045622	6.2893041575944375	-0.00432624	0.00183977	1.7282048445552511
RV – EF	FCV	0.3	11	74178648	T	C	-0.801476	0.16285	6.066223930130615	0.0109718	0.0063836	1.0672112831120752
RV – EF	FCV	0.3	18	34219777	GTT	G	-0.330651	0.0528796	9.394802585087218	-0.00160842	0.00213757	0.345072998917857
RV – EF	FCV	0.3	18	34267369	T	C	-0.985927	0.191739	6.565773390188776	0.00885737	0.0072861	0.6495232617748752
RV – EF	FCV	0.3	18	34301474	T	C	0.22302	0.045287	6.072951040256042	0.0030651	0.00183778	1.0206793026179757
RV – EF	FCV	0.3	19	46230786	T	C	0.305973	0.0610773	6.263258747889974	-0.00654152	0.00247828	2.0808083780032685
RV – EF	FCV	0.3	2	179442292	TA	T	-0.376348	0.0729684	6.602010573196003	0.0058292	0.00295434	1.3143908085983826
RV – EF	FCV	0.3	2	179463446	TA	T	-0.724721	0.134606	7.137627649238965	-0.00327049	0.00550163	0.2578988788399377
RV – EF	FCV	0.3	2	179558366	T	C	0.330797	0.0537931	9.109233159317892	-0.00101398	0.00220636	0.1898858198424045
RV – EF	FCV	0.3	3	14297304	T	C	0.394732	0.0543612	12.416297753463017	0.000497933	0.00220521	0.0854675084881991
RV – EF	FCV	0.3	3	14306782	T	G	-0.375111	0.0485782	13.940443136490138	-0.00186096	0.0019729	0.4614916163442019
RV – EF	FCV	0.3	5	138763807	T	C	-0.32773	0.0483967	10.895367256748465	0.00134918	0.00196451	0.3078363323513768
RV – EF	FCV	0.3	6	17271019	T	C	-0.245373	0.0461703	6.970864542977824	0.00176166	0.00187097	0.460408325767129
RV – EF	FCV	0.3	8	8334278	T	C	0.249604	0.0469969	6.96263942289219	-0.00628371	0.001899	3.028462076097912
RV – EF	FCV	0.3	8	8984854	AT	A	0.243619	0.0493133	6.107735757227901	-0.0017415	0.00199652	0.416728660692433
RV – EF	FCV	0.3	8	9150679	G	A	-0.246828	0.0458931	7.123874006588031	0.00159435	0.0018647	0.4061149754949732
RV – EF	FCV	0.3	8	10703293	T	C	-0.263224	0.0464821	7.827317607039024	0.00581959	0.00189107	2.6802133505312056
RV – EF	FCV	0.3	8	10998630	T	G	0.265855	0.0455763	8.26458006817307	-0.00408015	0.00185154	1.5598894316579146
RV – EF	FCV	0.3	8	11199584	G	A	-0.226267	0.0454404	6.195348798860692	0.00374269	0.0018409	1.3762815114925968
RV – EF	FCV	0.3	8	11311339	C	A	0.268767	0.0465004	8.12639180882488	-0.00359799	0.00188253	1.2520206395715392
RV – EF	FCV	0.3	8	11459018	T	G	-0.251229	0.0479304	6.797942520651134	0.00413115	0.00194488	1.4728665352048742
RV – EF	FCV	0.3	8	11611865	G	A	-0.228686	0.0461136	6.150042144894122	0.00463541	0.00186135	1.894067647813424
RV – EF	FCV	0.3	8	11682566	C	A	-0.295261	0.0561302	6.842155405855932	0.00249782	0.00226571	0.568205372155965
RV – EF	FCV	0.3	8	125859850	G	A	0.283933	0.0489081	8.19248397245032	-0.000376392	0.00197728	0.071077475451125
RV – EF	FCV	0.3	8	145018354	T	C	-0.70163	0.105292	10.573340793445269	-0.00605124	0.00424444	0.8125920975774467
RV – EF	FCV	0.3	8	145271082	CA	C	-0.392376	0.0745901	6.84248608571304	-0.00528584	0.00298202	1.117470908522654
RV – EF	FCV	0.3	9	35707338	G	A	0.245974	0.0499939	6.06293948173872	0.00139371	0.00201287	0.3109709912710021
RV – EF	FEV	0.3	1	16303831	T	C	-0.247746	0.0458297	7.190307259340427	0.0035728	0.00143422	1.8950078712404868
RV – EF	FEV	0.3	1	16348412	T	C	-0.301336	0.0480632	9.441263524912992	0.00419513	0.00151259	2.2559747186692523
RV – EF	FEV	0.3	1	228556788	T	C	0.306262	0.0472772	10.031796418027412	-0.00324843	0.00147908	1.551686422743452
RV – EF	FEV	0.3	1	228656054	T	G	-0.276645	0.0524844	6.867452594566735	-0.00121476	0.00164098	0.3380567618901321
RV – EF	FEV	0.3	10	121249171	G	A	0.264701	0.0538491	6.053025141272568	-0.00374466	0.00169743	1.562569728561913
RV – EF	FEV	0.3	10	121367233	G	A	-0.291758	0.0454856	9.849302909529612	0.00566181	0.00141892	4.180311981556114
RV – EF	FEV	0.3	10	121414236	T	C	0.256687	0.0477123	7.1276609233278085	-0.00237739	0.00149599	0.95070055474759
RV – EF	FEV	0.3	10	121440707	T	C	0.344291	0.0558078	9.163528102478312	-0.00311972	0.00174951	1.1275168178318955
RV – EF	FEV	0.3	11	14022662	T	C	0.229074	0.045622	6.2893041575944375	-0.00345314	0.00141879	1.8256842870125385
RV – EF	FEV	0.3	11	74178648	T	C	-0.801476	0.16285	6.066223930130615	0.00948284	0.00492287	1.2670452368430367
RV – EF	FEV	0.3	18	34219777	GTT	G	-0.330651	0.0528796	9.394802585087218	-0.00190616	0.00164844	0.6063511045253724
RV – EF	FEV	0.3	18	34267369	T	C	-0.985927	0.191739	6.565773390188776	0.00456049	0.00561887	0.3798649865010689
RV – EF	FEV	0.3	19	46230786	T	C	0.305973	0.0610773	6.263258747889974	-0.0024043	0.0019112	0.6811210412973663
RV – EF	FEV	0.3	2	179442292	TA	T	-0.376348	0.0729684	6.602010573196003	0.00444781	0.00227831	1.293188372414309
RV – EF	FEV	0.3	2	179463446	TA	T	-0.724721	0.134606	7.137627649238965	-0.00532114	0.00424272	0.6782421296822583
RV – EF	FEV	0.3	2	179558366	T	C	0.330797	0.0537931	9.109233159317892	0.0014168	0.00170149	0.3925170970468209
RV – EF	FEV	0.3	3	14297304	T	C	0.394732	0.0543612	12.416297753463017	0.000923022	0.0017006	0.2311444360380272
RV – EF	FEV	0.3	3	14306782	T	G	-0.375111	0.0485782	13.940443136490138	-0.00299107	0.00152145	1.3071002286266575
RV – EF	FEV	0.3	5	138763807	T	C	-0.32773	0.0483967	10.895367256748465	0.00232058	0.00151498	0.901069146473692
RV – EF	FEV	0.3	6	17271019	T	C	-0.245373	0.0461703	6.970864542977824	0.00174255	0.00144285	0.6436776993137585
RV – EF	FEV	0.3	8	9150679	G	A	-0.246828	0.0458931	7.123874006588031	0.00425592	0.00143799	2.51141262382436
RV – EF	FEV	0.3	8	11199584	G	A	-0.226267	0.0454404	6.195348798860692	0.00437446	0.00141965	2.686002089307152
RV – EF	FEV	0.3	8	11459018	T	G	-0.251229	0.0479304	6.797942520651134	0.00565852	0.00149982	3.791940431478165
RV – EF	FEV	0.3	8	125859850	G	A	0.283933	0.0489081	8.19248397245032	0.000609502	0.00152483	0.1615507700907202
RV – EF	FEV	0.3	8	145018354	T	C	-0.70163	0.105292	10.573340793445269	-0.00808285	0.00327319	1.8685770367788568
RV – EF	FEV	0.3	8	145271082	CA	C	-0.392376	0.0745901	6.84248608571304	-0.0055663	0.00229965	1.8096739056656288
RV – EF	FEV	0.3	9	35707338	G	A	0.245974	0.0499939	6.06293948173872	-0.000211761	0.00155227	0.0498840111748562
RV – EF	FEV	0.3	1	16303831	T	C	-0.247746	0.0458297	7.190307259340427	-0.10921	0.256265	0.1739316793547398
RV – EF	FEV	0.3	1	16348412	T	C	-0.301336	0.0480632	9.441263524912992	0.286447	0.27027	0.5387866945388647
RV – EF	FEV	0.3	1	228556788	T	C	0.306262	0.0472772	10.031796418027412	-0.594005	0.264278	1.609080782009786
RV – EF	FEV	0.3	1	228656054	T	G	-0.276645	0.0524844	6.867452594566735	-0.140824	0.293206	0.1999554992153809
RV – EF	FEV	0.3	10	121249171	G	A	0.264701	0.0538491	6.053025141272568	-0.27655	0.303295	0.4414522201690907
RV – EF	FEV	0.3	10	121367233	G	A	-0.291758	0.0454856	9.849302909529612	0.450293	0.253533	1.1207779237957614
RV – EF	FEV	0.3	10	121414236	T	C	0.256687	0.0477123	7.1276609233278085	-0.122815	0.267301	0.1898347154568503
RV – EF	FEV	0.3	10	121415685	G	A	0.544196	0.0555702	21.91821602118345	-0.624048	0.309546	1.3585318387761272
RV – EF	FEV	0.3	10	121440707	T	C	0.344291	0.0558078	9.163528102478312	0.0426223	0.3126	0.0498557570286031
RV – EF	FEV	0.3	11	14022662	T	C	0.229074	0.045622	6.2893041575944375	0.172569	0.253507	0.3044780480665633
RV – EF	FEV	0.3	11	74178648	T	C	-0.801476	0.16285	6.066223930130615	1.26979	0.879608	0.8272336553781913
RV – EF	FEV	0.3	18	34219777	GTT	G	-0.330651	0.0528796	9.394802585087218	-0.0249517	0.29454	0.0303562825943181
RV – EF	FEV	0.3	18	34267369	T	C	-0.985927	0.191739	6.565773390188776	0.928968	1.00397	0.4500029244512267
RV – EF	FEV	0.3	19	46230786	T	C	0.305973	0.0610773	6.263258747889974	-0.593135	0.341488	1.0840543417202948
RV – EF	FEV	0.3	2	179442292	TA	T	-0.376348	0.0729684	6.602010573196003	0.557115	0.407085	0.7666459346979406
RV – EF	FEV	0.3	2	179463446	TA	T	-0.724721	0.134606	7.137627649238965	-1.17199	0.758077	0.9132665520424248
RV – EF	FEV	0.3	3	14297304	T	C	0.394732	0.0543612	12.416297753463017	-0.030347	0.303859	0.0360016852587586
RV – EF	FEV	0.3	3	14306782	T	G	-0.375111	0.0485782	13.940443136490138	-0.341647	0.271849	0.6801779973168507
RV – EF	FEV	0.3	3	157747399	GGAA	G	0.247601	0.0465815	6.973058755567062	0.237351	0.260585	0.4408333824489192
RV – EF	FEV	0.3	3	158123904	G	A	0.231093	0.0453074	6.470248916987518	0.0992114	0.253927	0.1573826486429744
RV – EF	FEV	0.3	5	138763807	T	C	-0.32773	0.0483967	10.895367256748465	0.805917	0.27069	2.5363294386775945
RV – EF	FEV	0.3	6	17271019	T	C	-0.245373	0.0461703	6.970864542977824	0.412168	0.257804	0.9591090172366622
RV – EF	FEV	0.3	8	9150679	G	A	-0.246828	0.0458931	7.123874006588031	1.2567	0.256931	5.998841979004313
RV – EF	FEV	0.3	8	10703293	T	C	-0.263224	0.0464821	7.827317607039024	1.19463	0.260569	5.342177634162284
RV – EF	FEV	0.3	8	11199584	G	A	-0.226267	0.0454404	6.195348798860692	0.901528	0.253658	3.421005707554076
RV – EF	FEV	0.3	8	11311339	C	A	0.268767	0.0465004	8.12639180882488	-1.03049	0.259392	4.148303907389297
RV – EF	FEV	0.3	8	11362272	T	G	-0.282937	0.0512143	7.481099929692849	1.46469	0.284253	6.590359321200458
RV – EF	FEV	0.3	8	11611865	G	A	-0.228686	0.0461136	6.150042144894122	1.08685	0.256474	4.646039553654161
RV – EF	FEV	0.3	8	11682566	C	A	-0.295261	0.0561302	6.842155405855932	0.869562	0.312193	2.271844333914409
RV – EF	FEV	0.3	8	125859850	G	A	0.283933	0.0489081	8.19248397245032	-0.0484788	0.272454	0.0661206069000666
RV – EF	FEV	0.3	8	145018354	T	C	-0.70163	0.105292	10.573340793445269	-0.942456	0.584848	0.9702835259717288
RV – EF	FEV	0.3	8	145271082	CA	C	-0.392376	0.0745901	6.84248608571304	-0.436018	0.410899	0.5396570259593677
RV – EF	FEV	0.3	9	35707338	G	A	0.245974	0.0499939	6.06293948173872	-0.586458	0.277355	1.4624818682613556
RV – EF	AAA	0.3	1	16303831	T	C	-0.247746	0.0458297	7.190307259340427	0.07269	0.024284	2.5592482995208146
RV – EF	AAA	0.3	1	16348412	T	C	-0.301336	0.0480632	9.441263524912992	0.012964	0.019181	0.3018124301338776
RV – EF	AAA	0.3	1	228556788	T	C	0.306262	0.0472772	10.031796418027412	0.0018289	0.017438	0.0378675307017645
RV – EF	AAA	0.3	1	228656054	T	G	-0.276645	0.0524844	6.867452594566735	-0.024083	0.030104	0.3729415359990103
RV – EF	AAA	0.3	10	121249171	G	A	0.264701	0.0538491	6.053025141272568	-0.038808	0.019718	1.3093609882840327
RV – EF	AAA	0.3	10	121367233	G	A	-0.291758	0.0454856	9.849302909529612	0.03797	0.024189	0.933674074637962
RV – EF	AAA	0.3	10	121414236	T	C	0.256687	0.0477123	7.1276609233278085	0.0041706	0.018473	0.0854453014823663
RV – EF	AAA	0.3	10	121415685	G	A	0.544196	0.0555702	21.91821602118345	-0.034393	0.022853	0.878440155812499
RV – EF	AAA	0.3	10	121440707	T	C	0.344291	0.0558078	9.163528102478312	-0.017391	0.022607	0.3548726007416088
RV – EF	AAA	0.3	11	74178648	T	C	-0.801476	0.16285	6.066223930130615	-0.030835	0.067347	0.1890286001777925
RV – EF	AAA	0.3	13	50807921	C	A	0.605919	0.121236	6.236773837047951	-0.035451	0.04634	0.3523236867591291
RV – EF	AAA	0.3	18	34236026	G	A	0.314842	0.0518692	8.8928783116224	0.0058486	0.01914	0.1192435554897895
RV – EF	AAA	0.3	18	34267369	T	C	-0.985927	0.191739	6.565773390188776	0.1369	0.073786	1.1970211446647383
RV – EF	AAA	0.3	19	46230786	T	C	0.305973	0.0610773	6.263258747889974	-0.036385	0.022998	0.944621668625
RV – EF	AAA	0.3	2	179398509	C	A	0.819459	0.155178	6.8906168889475925	-0.013913	0.044645	0.1218805153028325
RV – EF	AAA	0.3	2	179442292	TA	T	-0.376348	0.0729684	6.602010573196003	0.012155	0.046789	0.0996328713435296
RV – EF	AAA	0.3	2	179463446	TA	T	-0.724721	0.134606	7.137627649238965	0.0065003	0.045904	0.0518805756194639
RV – EF	AAA	0.3	2	179558366	T	C	0.330797	0.0537931	9.109233159317892	0.019429	0.018939	0.5157001606532141
RV – EF	AAA	0.3	3	14297304	T	C	0.394732	0.0543612	12.416297753463017	0.017854	0.019407	0.4466024898761199
RV – EF	AAA	0.3	3	14306782	T	G	-0.375111	0.0485782	13.940443136490138	-0.020847	0.018847	0.5707323335668315
RV – EF	AAA	0.3	3	158123904	G	A	0.231093	0.0453074	6.470248916987518	-0.010804	0.016931	0.2811662816961378
RV – EF	AAA	0.3	5	138763807	T	C	-0.32773	0.0483967	10.895367256748465	0.020034	0.017629	0.5920994598573648
RV – EF	AAA	0.3	6	17271019	T	C	-0.245373	0.0461703	6.970864542977824	0.020233	0.0207	0.4835968515525968
RV – EF	AAA	0.3	8	8334278	T	C	0.249604	0.0469969	6.96263942289219	-0.0076302	0.028009	0.1049644025476773
RV – EF	AAA	0.3	8	8984854	AT	A	0.243619	0.0493133	6.107735757227901	-0.0021263	0.037067	0.0203150761729741
RV – EF	AAA	0.3	8	9150679	G	A	-0.246828	0.0458931	7.123874006588031	-0.015627	0.017515	0.4291069637816077
RV – EF	AAA	0.3	8	9411986	T	C	-0.22782	0.0465316	6.009696034813121	-0.0097337	0.018695	0.2199708726626616
RV – EF	AAA	0.3	8	10703293	T	C	-0.263224	0.0464821	7.827317607039024	-0.037546	0.018097	1.420102130396896
RV – EF	AAA	0.3	8	10998630	T	G	0.265855	0.0455763	8.26458006817307	0.012058	0.018681	0.2851674875666674
RV – EF	AAA	0.3	8	11199584	G	A	-0.226267	0.0454404	6.195348798860692	-0.010531	0.018731	0.2410881076020264
RV – EF	AAA	0.3	8	11311339	C	A	0.268767	0.0465004	8.12639180882488	0.043571	0.019036	1.6558042841285652
RV – EF	AAA	0.3	8	11362272	T	G	-0.282937	0.0512143	7.481099929692849	-0.019667	0.019761	0.4953932293580462
RV – EF	AAA	0.3	8	11459018	T	G	-0.251229	0.0479304	6.797942520651134	-0.013265	0.019329	0.3075055924969156
RV – EF	AAA	0.3	8	11611865	G	A	-0.228686	0.0461136	6.150042144894122	-0.0088533	0.018801	0.1953835830127449
RV – EF	AAA	0.3	8	11682566	C	A	-0.295261	0.0561302	6.842155405855932	0.020331	0.02002	0.5089185865768128
RV – EF	AAA	0.3	8	125859850	G	A	0.283933	0.0489081	8.19248397245032	0.020576	0.017423	0.6241535636908441
RV – EF	AAA	0.3	8	145154222	G	A	0.61797	0.104285	8.507493168239705	0.052188	0.042224	0.6645420993106157
RV – EF	AAA	0.3	8	145271082	CA	C	-0.392376	0.0745901	6.84248608571304	-0.060058	0.043999	0.7637147225519715
RV – EF	AAA	0.3	9	35707338	G	A	0.245974	0.0499939	6.06293948173872	0.018314	0.018097	0.5065419490048115
RV – EF	VTE	0.3	1	16303831	T	C	-0.247746	0.0458297	7.190307259340427	0.00081319	0.013401	0.0215455666347713
RV – EF	VTE	0.3	1	16348412	T	C	-0.301336	0.0480632	9.441263524912992	0.012561	0.010268	0.6552148773673393
RV – EF	VTE	0.3	10	121249171	G	A	0.264701	0.0538491	6.053025141272568	0.0072088	0.011579	0.2727841790915075
RV – EF	VTE	0.3	10	121367233	G	A	-0.291758	0.0454856	9.849302909529612	0.0039118	0.014121	0.1069043339037716
RV – EF	VTE	0.3	10	121414236	T	C	0.256687	0.0477123	7.1276609233278085	-0.010821	0.010197	0.5397036732425246
RV – EF	VTE	0.3	10	121415685	G	A	0.544196	0.0555702	21.91821602118345	-0.01118	0.012052	0.4514877436589645
RV – EF	VTE	0.3	10	121440707	T	C	0.344291	0.0558078	9.163528102478312	-0.0019264	0.01246	0.0569508889915931
RV – EF	VTE	0.3	11	74178648	T	C	-0.801476	0.16285	6.066223930130615	-0.034505	0.032697	0.5356595153723327
RV – EF	VTE	0.3	13	50807921	C	A	0.605919	0.121236	6.236773837047951	0.014387	0.024125	0.2589272276266787
RV – EF	VTE	0.3	18	34236026	G	A	0.314842	0.0518692	8.8928783116224	-0.014636	0.011194	0.7189666327522725
RV – EF	VTE	0.3	18	34267369	T	C	-0.985927	0.191739	6.565773390188776	0.054774	0.044032	0.6706021206389574
RV – EF	VTE	0.3	19	46230786	T	C	0.305973	0.0610773	6.263258747889974	-0.030093	0.012988	1.6880343396316335
RV – EF	VTE	0.3	2	179398509	C	A	0.819459	0.155178	6.8906168889475925	-0.0029331	0.039917	0.0262258060294196
RV – EF	VTE	0.3	2	179442292	TA	T	-0.376348	0.0729684	6.602010573196003	0.010444	0.02281	0.1890286001777925
RV – EF	VTE	0.3	2	179463446	TA	T	-0.724721	0.134606	7.137627649238965	-0.017932	0.026465	0.3027706572402824
RV – EF	VTE	0.3	2	179558366	T	C	0.330797	0.0537931	9.109233159317892	-0.0053048	0.011053	0.1997642106726462
RV – EF	VTE	0.3	3	14297304	T	C	0.394732	0.0543612	12.416297753463017	-0.0070119	0.010819	0.286593467832309
RV – EF	VTE	0.3	3	14306782	T	G	-0.375111	0.0485782	13.940443136490138	0.0017149	0.011201	0.056357117247871
RV – EF	VTE	0.3	3	158123904	G	A	0.231093	0.0453074	6.470248916987518	0.010923	0.0095498	0.5973947580800852
RV – EF	VTE	0.3	5	138763807	T	C	-0.32773	0.0483967	10.895367256748465	-0.0021637	0.010058	0.0810789099086642
RV – EF	VTE	0.3	6	17271019	T	C	-0.245373	0.0461703	6.970864542977824	0.017326	0.013037	0.7356544929499076
RV – EF	VTE	0.3	8	8345774	T	G	0.237728	0.046366	6.531553047626754	0.015956	0.011633	0.7690404442514309
RV – EF	VTE	0.3	8	9150679	G	A	-0.246828	0.0458931	7.123874006588031	-0.021509	0.010433	1.4062710012920892
RV – EF	VTE	0.3	8	9411986	T	C	-0.22782	0.0465316	6.009696034813121	-0.012187	0.011206	0.5578339142152798
RV – EF	VTE	0.3	8	10703293	T	C	-0.263224	0.0464821	7.827317607039024	-0.0060946	0.010498	0.2505729008782511
RV – EF	VTE	0.3	8	10998630	T	G	0.265855	0.0455763	8.26458006817307	0.017412	0.010664	0.9892761346082268
RV – EF	VTE	0.3	8	11199584	G	A	-0.226267	0.0454404	6.195348798860692	-0.011226	0.010572	0.5401553576117921
RV – EF	VTE	0.3	8	11311339	C	A	0.268767	0.0465004	8.12639180882488	0.015216	0.010595	0.8210230527068306
RV – EF	VTE	0.3	8	11362272	T	G	-0.282937	0.0512143	7.481099929692849	-0.035616	0.011571	2.6811022853725133
RV – EF	VTE	0.3	8	11611865	G	A	-0.228686	0.0461136	6.150042144894122	-0.01918	0.010885	1.1076270926015637
RV – EF	VTE	0.3	8	11682566	C	A	-0.295261	0.0561302	6.842155405855932	0.013526	0.011595	0.6136794261059538
RV – EF	VTE	0.3	8	125859850	G	A	0.283933	0.0489081	8.19248397245032	-0.0053389	0.010126	0.2232988160115891
RV – EF	VTE	0.3	8	145154222	G	A	0.61797	0.104285	8.507493168239705	0.002626	0.022835	0.0417228744523024
RV – EF	VTE	0.3	8	145271082	CA	C	-0.392376	0.0745901	6.84248608571304	-0.033375	0.025335	0.7265357273786537
RV – EF	VTE	0.3	9	35707338	G	A	0.245974	0.0499939	6.06293948173872	-0.0038193	0.010622	0.1431503212748276
RV – EF	HF	0.3	1	16303831	T	C	-0.247746	0.0458297	7.190307259340427	0.024402	0.01489	0.9943905546397196
RV – EF	HF	0.3	1	16348412	T	C	-0.301336	0.0480632	9.441263524912992	0.025684	0.0079677	2.8975662943186635
RV – EF	HF	0.3	1	228556788	T	C	0.306262	0.0472772	10.031796418027412	-0.0058633	0.0076616	0.3525192268263241
RV – EF	HF	0.3	1	228656054	T	G	-0.276645	0.0524844	6.867452594566735	0.0034648	0.008912	0.1565180569600422
RV – EF	HF	0.3	10	121249171	G	A	0.264701	0.0538491	6.053025141272568	-0.012739	0.0086314	0.8538719643217619
RV – EF	HF	0.3	10	121414236	T	C	0.256687	0.0477123	7.1276609233278085	-0.017666	0.0075702	1.7073009969560702
RV – EF	HF	0.3	10	121415685	G	A	0.544196	0.0555702	21.91821602118345	-0.045833	0.0089745	6.485186705000714
RV – EF	HF	0.3	10	121440707	T	C	0.344291	0.0558078	9.163528102478312	-0.030596	0.0094029	2.9434762759208994
RV – EF	HF	0.3	11	74178648	T	C	-0.801476	0.16285	6.066223930130615	0.0071611	0.024575	0.1131146410139913
RV – EF	HF	0.3	13	50807921	C	A	0.605919	0.121236	6.236773837047951	-0.00089035	0.018292	0.0171862378681374
RV – EF	HF	0.3	18	34236026	G	A	0.314842	0.0518692	8.8928783116224	-0.0079426	0.0086889	0.4428538576816369
RV – EF	HF	0.3	18	34267369	T	C	-0.985927	0.191739	6.565773390188776	0.090782	0.034667	2.0541868734126614
RV – EF	HF	0.3	19	46230786	T	C	0.305973	0.0610773	6.263258747889974	-0.025042	0.0099692	1.920456992597094
RV – EF	HF	0.3	2	179398509	C	A	0.819459	0.155178	6.8906168889475925	-0.0097362	0.03349	0.1127766686374769
RV – EF	HF	0.3	2	179442292	TA	T	-0.376348	0.0729684	6.602010573196003	0.0078104	0.025247	0.1209041204999272
RV – EF	HF	0.3	2	179463446	TA	T	-0.724721	0.134606	7.137627649238965	-0.031856	0.020375	0.9284861949049108
RV – EF	HF	0.3	2	179558366	T	C	0.330797	0.0537931	9.109233159317892	-0.0041375	0.0084892	0.2034256667895703
RV – EF	HF	0.3	3	14297304	T	C	0.394732	0.0543612	12.416297753463017	-0.02469	0.0082267	2.5704091977766983
RV – EF	HF	0.3	3	14306782	T	G	-0.375111	0.0485782	13.940443136490138	0.011784	0.008514	0.7791077507804808
RV – EF	HF	0.3	3	158123904	G	A	0.231093	0.0453074	6.470248916987518	-0.022821	0.0073546	2.7176044952574743
RV – EF	HF	0.3	5	138763807	T	C	-0.32773	0.0483967	10.895367256748465	0.028804	0.0077895	3.662540738709344
RV – EF	HF	0.3	6	17271019	T	C	-0.245373	0.0461703	6.970864542977824	-0.0040186	0.011772	0.135014539340206
RV – EF	HF	0.3	8	8345774	T	G	0.237728	0.046366	6.531553047626754	0.0055723	0.0089214	0.2739251297846299
RV – EF	HF	0.3	8	9150679	G	A	-0.246828	0.0458931	7.123874006588031	-0.0066641	0.008196	0.3806979241243918
RV – EF	HF	0.3	8	11199584	G	A	-0.226267	0.0454404	6.195348798860692	-0.0068318	0.0083517	0.3837345947182918
RV – EF	HF	0.3	8	11311339	C	A	0.268767	0.0465004	8.12639180882488	0.0035726	0.0083028	0.175874166083451
RV – EF	HF	0.3	8	11362272	T	G	-0.282937	0.0512143	7.481099929692849	-0.006736	0.0087775	0.3537923877933148
RV – EF	HF	0.3	8	11459018	T	G	-0.251229	0.0479304	6.797942520651134	-0.013578	0.0084744	0.962175249411658
RV – EF	HF	0.3	8	11611865	G	A	-0.228686	0.0461136	6.150042144894122	0.0038241	0.0084028	0.1877553031996307
RV – EF	HF	0.3	8	11682566	C	A	-0.295261	0.0561302	6.842155405855932	0.0086656	0.0088428	0.4853194558750183
RV – EF	HF	0.3	8	125859850	G	A	0.283933	0.0489081	8.19248397245032	-0.017485	0.0077632	1.614393726401688
RV – EF	HF	0.3	8	145154222	G	A	0.61797	0.104285	8.507493168239705	-0.036025	0.017862	1.3594191935103477
RV – EF	HF	0.3	8	145271082	CA	C	-0.392376	0.0745901	6.84248608571304	-0.003868	0.02083	0.0692037370166997
RV – EF	HF	0.3	9	35707338	G	A	0.245974	0.0499939	6.06293948173872	-0.00041538	0.0082907	0.0177287669604316
RV – EF	Cardio-embolic stroke	0.3	1	16141901	G	A	0.233452	0.0455084	6.5376883564808415	0.0046999999999955	0.0172	0.1056285461437623
RV – EF	Cardio-embolic stroke	0.3	1	16350028	G	A	0.293653	0.0478243	9.084116492171509	0.0183000000000031	0.0176	0.524183586968682
RV – EF	Cardio-embolic stroke	0.3	1	228551984	G	A	-0.294221	0.0469362	9.438335341045828	0.0034999999999996	0.0177	0.0751523670244628
RV – EF	Cardio-embolic stroke	0.3	10	121249171	G	A	0.264701	0.0538491	6.053025141272568	0.0157999999999974	0.019	0.3928667956084333
RV – EF	Cardio-embolic stroke	0.3	10	121371877	C	A	-0.288355	0.0454904	9.635361653565242	0.0016999999999985	0.0162	0.0382942159974947
RV – EF	Cardio-embolic stroke	0.3	10	121415685	G	A	0.544196	0.0555702	21.91821602118345	0.0499000000000032	0.019	2.054432946557611
RV – EF	Cardio-embolic stroke	0.3	10	121422439	G	A	0.249797	0.0471797	6.923418783918103	0.0110000000000003	0.0165	0.2967086218813386
RV – EF	Cardio-embolic stroke	0.3	13	50807921	C	A	0.605919	0.121236	6.236773837047951	0.0578999999999954	0.0425	0.7614521123186722
RV – EF	Cardio-embolic stroke	0.3	18	34236026	G	A	0.314842	0.0518692	8.8928783116224	0.0520999999999997	0.0182	2.371100435579393
RV – EF	Cardio-embolic stroke	0.3	2	179398509	C	A	0.819459	0.155178	6.8906168889475925	0.0303999999999964	0.0673	0.1862189218259175
RV – EF	Cardio-embolic stroke	0.3	2	179448911	G	A	0.32676	0.0570623	7.988842827115022	0.0700000000000033	0.0197	3.420559402860203
RV – EF	Cardio-embolic stroke	0.3	2	179548202	C	A	0.801959	0.153162	6.784954460556249	0.0900999999999957	0.063	0.8173000966639574
RV – EF	Cardio-embolic stroke	0.3	2	179638238	G	A	-0.36394	0.0715273	6.441757809121136	-0.0092999999999995	0.0253	0.1468495635521573
RV – EF	Cardio-embolic stroke	0.3	3	14257978	C	A	0.342011	0.05701	8.702534336851674	0.0681999999999966	0.0204	3.0834934128848444
RV – EF	Cardio-embolic stroke	0.3	3	14289514	G	A	0.244852	0.0456252	7.095637636473202	0.0066999999999976	0.0163	0.1667891197173912
RV – EF	Cardio-embolic stroke	0.3	3	14305952	G	A	-0.390523	0.0576351	10.907500951657113	-0.0079999999999996	0.0207	0.1547158736520084
RV – EF	Cardio-embolic stroke	0.3	3	14306278	G	A	-0.353438	0.0460939	13.7569651653794	-0.0502	0.0164	2.668775218979268
RV – EF	Cardio-embolic stroke	0.3	3	158123904	G	A	0.231093	0.0453074	6.470248916987518	-0.0046999999999996	0.0158	0.1163385648463823
RV – EF	Cardio-embolic stroke	0.3	3	158287455	G	A	0.284369	0.0453149	9.457502519282672	0.0081999999999998	0.0157	0.2221383758237581
RV – EF	Cardio-embolic stroke	0.3	5	138763329	G	A	0.327197	0.0483437	10.884560910045074	-0.0089999999999996	0.0169	0.2248266145752132
RV – EF	Cardio-embolic stroke	0.3	6	17278707	G	A	0.2447	0.0462001	6.9280298330710695	0.0391000000000014	0.0161	1.822463500070138
RV – EF	Cardio-embolic stroke	0.3	8	8338219	C	A	-0.23647	0.046153	6.523254362262984	0.0127999999999962	0.0164	0.3601152580836957
RV – EF	Cardio-embolic stroke	0.3	8	9150679	G	A	-0.246828	0.0458931	7.123874006588031	0.0185000000000047	0.0167	0.5710557099644256
RV – EF	Cardio-embolic stroke	0.3	8	10732050	C	A	0.2603	0.0470084	7.512645783888771	-0.0089999999999996	0.018	0.2103487912065904
RV – EF	Cardio-embolic stroke	0.3	8	10997039	G	A	0.265041	0.0455793	8.217128823470624	-0.0079000000000002	0.0163	0.2005216011620191
RV – EF	Cardio-embolic stroke	0.3	8	11199584	G	A	-0.226267	0.0454404	6.195348798860692	0.0171000000000004	0.0163	0.5306198641500748
RV – EF	Cardio-embolic stroke	0.3	8	11311339	C	A	0.268767	0.0465004	8.12639180882488	0.0141000000000024	0.0256	0.2345549819098499
RV – EF	Cardio-embolic stroke	0.3	8	11611865	G	A	-0.228686	0.0461136	6.150042144894122	0.0333999999999991	0.0164	1.3835244861114346
RV – EF	Cardio-embolic stroke	0.3	8	125859850	G	A	0.283933	0.0489081	8.19248397245032	-0.0092999999999995	0.0174	0.2267256516625461
RV – EF	Cardio-embolic stroke	0.3	8	145013775	G	A	0.6398	0.0986844	10.04699573400083	0.0660999999999984	0.0427	0.915423722065669
RV – EF	Cardio-embolic stroke	0.3	9	35707338	G	A	0.245974	0.0499939	6.06293948173872	0.0298999999999976	0.0173	1.0734003460929724
RV – EF	Ischemic stroke	0.3	1	16141901	G	A	0.233452	0.0455084	6.5376883564808415	-0.0069000000000001	0.0089	0.3605135107314139
RV – EF	Ischemic stroke	0.3	1	16350028	G	A	0.293653	0.0478243	9.084116492171509	-0.0014999999999998	0.0079	0.0681862960408606
RV – EF	Ischemic stroke	0.3	1	228551984	G	A	-0.294221	0.0469362	9.438335341045828	-0.0136	0.0076	1.1438755557576996
RV – EF	Ischemic stroke	0.3	10	121249171	G	A	0.264701	0.0538491	6.053025141272568	0.0007000000000033	0.0083	0.0317506058920826
RV – EF	Ischemic stroke	0.3	10	121371877	C	A	-0.288355	0.0454904	9.635361653565242	-0.0057999999999997	0.0071	0.3852082080435824
RV – EF	Ischemic stroke	0.3	10	121415685	G	A	0.544196	0.0555702	21.91821602118345	0.0159000000000017	0.0084	1.2284860100203336
RV – EF	Ischemic stroke	0.3	10	121422439	G	A	0.249797	0.0471797	6.923418783918103	0.0113999999999991	0.0077	0.8474059220725303
RV – EF	Ischemic stroke	0.3	13	50807921	C	A	0.605919	0.121236	6.236773837047951	0.0055000000000037	0.018	0.1192435554897895
RV – EF	Ischemic stroke	0.3	18	34236026	G	A	0.314842	0.0518692	8.8928783116224	0.0239999999999984	0.0082	2.4538276316830574
RV – EF	Ischemic stroke	0.3	2	179398509	C	A	0.819459	0.155178	6.8906168889475925	0.0254999999999956	0.0319	0.3721223054200285
RV – EF	Ischemic stroke	0.3	2	179448911	G	A	0.32676	0.0570623	7.988842827115022	0.0297000000000017	0.0086	3.2558635475987527
RV – EF	Ischemic stroke	0.3	2	179548202	C	A	0.801959	0.153162	6.784954460556249	0.0435999999999986	0.0215	1.3690638809358084
RV – EF	Ischemic stroke	0.3	2	179638238	G	A	-0.36394	0.0715273	6.441757809121136	-0.0041	0.0111	0.1483136845575724
RV – EF	Ischemic stroke	0.3	3	14257978	C	A	0.342011	0.05701	8.702534336851674	0.0202000000000016	0.0093	1.5310621943345388
RV – EF	Ischemic stroke	0.3	3	14289514	G	A	0.244852	0.0456252	7.095637636473202	0.0043999999999957	0.0071	0.2694599635228808
RV – EF	Ischemic stroke	0.3	3	14305952	G	A	-0.390523	0.0576351	10.907500951657113	-0.0067999999999997	0.0089	0.3534002482796267
RV – EF	Ischemic stroke	0.3	3	14306278	G	A	-0.353438	0.0460939	13.7569651653794	-0.0153000000000003	0.0071	1.5184140636323775
RV – EF	Ischemic stroke	0.3	3	158123904	G	A	0.231093	0.0453074	6.470248916987518	-0.0134999999999996	0.007	1.274987274658843
RV – EF	Ischemic stroke	0.3	3	158287455	G	A	0.284369	0.0453149	9.457502519282672	-0.0118999999999999	0.007	1.0604308313440984
RV – EF	Ischemic stroke	0.3	5	138763915	G	A	0.327205	0.0483449	10.884560910045074	-0.0038000000000001	0.008	0.1985962899826448
RV – EF	Ischemic stroke	0.3	6	17278707	G	A	0.2447	0.0462001	6.9280298330710695	-0.0016999999999995	0.0073	0.0906579616386916
RV – EF	Ischemic stroke	0.3	8	8338219	C	A	-0.23647	0.046153	6.523254362262984	0.002399999999997	0.0077	0.1204453990610256
RV – EF	Ischemic stroke	0.3	8	9150679	G	A	-0.246828	0.0458931	7.123874006588031	0.0057999999999964	0.0077	0.3501785367754347
RV – EF	Ischemic stroke	0.3	8	10732050	C	A	0.2603	0.0470084	7.512645783888771	0.0023	0.0085	0.1056285461437623
RV – EF	Ischemic stroke	0.3	8	10997039	G	A	0.265041	0.0455793	8.217128823470624	0.0025000000000049	0.0076	0.1301231867332334
RV – EF	Ischemic stroke	0.3	8	11199584	G	A	-0.226267	0.0454404	6.195348798860692	-0.0061	0.0076	0.3697755892475677
RV – EF	Ischemic stroke	0.3	8	11311339	C	A	0.268767	0.0465004	8.12639180882488	0.0010999999999956	0.01	0.040672354027829
RV – EF	Ischemic stroke	0.3	8	11611865	G	A	-0.228686	0.0461136	6.150042144894122	0.009599999999995	0.0078	0.661145253747677
RV – EF	Ischemic stroke	0.3	8	125859850	G	A	0.283933	0.0489081	8.19248397245032	0.0093000000000011	0.0076	0.6581699430794896
RV – EF	Ischemic stroke	0.3	8	145013775	G	A	0.6398	0.0986844	10.04699573400083	0.0025000000000049	0.0176	0.0519295184810588
RV – EF	Ischemic stroke	0.3	9	35707338	G	A	0.245974	0.0499939	6.06293948173872	0.0169999999999992	0.0078	1.5347659050119855
RV – EF	Larger artery stroke	0.3	1	16141901	G	A	0.233452	0.0455084	6.5376883564808415	-0.0256999999999998	0.0222	0.6069515335832217
RV – EF	Larger artery stroke	0.3	1	16350028	G	A	0.293653	0.0478243	9.084116492171509	-0.0173999999999995	0.0233	0.341035157335565
RV – EF	Larger artery stroke	0.3	1	228551984	G	A	-0.294221	0.0469362	9.438335341045828	0.0214999999999981	0.022	0.4820127969749218
RV – EF	Larger artery stroke	0.3	10	121249171	G	A	0.264701	0.0538491	6.053025141272568	0.0169999999999992	0.0248	0.3067128429943445
RV – EF	Larger artery stroke	0.3	10	121371877	C	A	-0.288355	0.0454904	9.635361653565242	0.019299999999996	0.0211	0.4416514912383802
RV – EF	Larger artery stroke	0.3	10	121415685	G	A	0.544196	0.0555702	21.91821602118345	-0.0271000000000003	0.0261	0.5254923608830242
RV – EF	Larger artery stroke	0.3	10	121422439	G	A	0.249797	0.0471797	6.923418783918103	-0.0084000000000003	0.022	0.1532300464627812
RV – EF	Larger artery stroke	0.3	13	50807921	C	A	0.605919	0.121236	6.236773837047951	0.0728000000000027	0.0569	0.6968039425795111
RV – EF	Larger artery stroke	0.3	18	34236026	G	A	0.314842	0.0518692	8.8928783116224	0.0408999999999982	0.0243	1.0329202658555028
RV – EF	Larger artery stroke	0.3	2	179448911	G	A	0.32676	0.0570623	7.988842827115022	0.0018000000000025	0.0263	0.0248900103138389
RV – EF	Larger artery stroke	0.3	2	179638238	G	A	-0.36394	0.0715273	6.441757809121136	0.0151000000000049	0.0337	0.1838250095711983
RV – EF	Larger artery stroke	0.3	3	14257978	C	A	0.342011	0.05701	8.702534336851674	0.0138999999999982	0.0275	0.213035740564267
RV – EF	Larger artery stroke	0.3	3	14289514	G	A	0.244852	0.0456252	7.095637636473202	-0.0078	0.0216	0.1444202774982821
RV – EF	Larger artery stroke	0.3	3	14305952	G	A	-0.390523	0.0576351	10.907500951657113	0.0159000000000017	0.0273	0.2511919950413978
RV – EF	Larger artery stroke	0.3	3	14306278	G	A	-0.353438	0.0460939	13.7569651653794	-0.002	0.0218	0.0323584359169888
RV – EF	Larger artery stroke	0.3	3	158123904	G	A	0.231093	0.0453074	6.470248916987518	-0.0353	0.021	1.0317038849537443
RV – EF	Larger artery stroke	0.3	3	158287455	G	A	0.284369	0.0453149	9.457502519282672	0.0002999999999997	0.0211	0.0056828473303632
RV – EF	Larger artery stroke	0.3	5	138763915	G	A	0.327205	0.0483449	10.884560910045074	-0.0225000000000003	0.0234	0.4730149314400043
RV – EF	Larger artery stroke	0.3	6	17278707	G	A	0.2447	0.0462001	6.9280298330710695	-0.0179000000000004	0.0216	0.3915809486827146
RV – EF	Larger artery stroke	0.3	8	8338219	C	A	-0.23647	0.046153	6.523254362262984	-0.0001999999999997	0.0219	0.0029195645282691
RV – EF	Larger artery stroke	0.3	8	9150679	G	A	-0.246828	0.0458931	7.123874006588031	-0.0449999999999999	0.0226	1.3350761065619183
RV – EF	Larger artery stroke	0.3	8	10732050	C	A	0.2603	0.0470084	7.512645783888771	0.0435000000000037	0.0237	1.1821042428382045
RV – EF	Larger artery stroke	0.3	8	10997039	G	A	0.265041	0.0455793	8.217128823470624	-0.0067999999999997	0.0216	0.1223407558883913
RV – EF	Larger artery stroke	0.3	8	11310593	G	A	0.266393	0.0463016	8.058236864114487	-0.0010999999999997	0.0219	0.0180908299092077
RV – EF	Larger artery stroke	0.3	8	11611865	G	A	-0.228686	0.0461136	6.150042144894122	-0.0234999999999998	0.0219	0.549750891680639
RV – EF	Larger artery stroke	0.3	8	11682566	C	A	-0.295261	0.0561302	6.842155405855932	0.0111999999999988	0.0262	0.1741197010638205
RV – EF	Larger artery stroke	0.3	8	125859850	G	A	0.283933	0.0489081	8.19248397245032	0.0095000000000032	0.0232	0.1658337160573799
RV – EF	Larger artery stroke	0.3	8	145013775	G	A	0.6398	0.0986844	10.04699573400083	-0.0368999999999996	0.0589	0.2753146117626405
RV – EF	Larger artery stroke	0.3	9	35707338	G	A	0.245974	0.0499939	6.06293948173872	-0.0268000000000004	0.0235	0.5939710550363849
RV – EF	Small vessel stroke	0.3	1	16141901	G	A	0.233452	0.0455084	6.5376883564808415	0.002399999999997	0.0218	0.0398623251362054
RV – EF	Small vessel stroke	0.3	1	16350028	G	A	0.293653	0.0478243	9.084116492171509	0.0009000000000026	0.0217	0.0143490263090509
RV – EF	Small vessel stroke	0.3	1	228551984	G	A	-0.294221	0.0469362	9.438335341045828	-0.0075000000000004	0.021	0.1417636645704869
RV – EF	Small vessel stroke	0.3	10	121249171	G	A	0.264701	0.0538491	6.053025141272568	-0.0067	0.0235	0.1100823165637941
RV – EF	Small vessel stroke	0.3	10	121371877	C	A	-0.288355	0.0454904	9.635361653565242	-0.0113000000000002	0.0199	0.24435378054332
RV – EF	Small vessel stroke	0.3	10	121415685	G	A	0.544196	0.0555702	21.91821602118345	-0.0064999999999996	0.0244	0.1019333393583653
RV – EF	Small vessel stroke	0.3	10	121422439	G	A	0.249797	0.0471797	6.923418783918103	-0.0055	0.0207	0.1022080180607753
RV – EF	Small vessel stroke	0.3	13	50807921	C	A	0.605919	0.121236	6.236773837047951	-0.0667000000000003	0.056	0.6311554931741786
RV – EF	Small vessel stroke	0.3	18	34236026	G	A	0.314842	0.0518692	8.8928783116224	0.0343000000000004	0.0226	0.8914349762671656
RV – EF	Small vessel stroke	0.3	2	179448911	G	A	0.32676	0.0570623	7.988842827115022	0.002399999999997	0.0247	0.0348924141509441
RV – EF	Small vessel stroke	0.3	2	179502389	G	A	-0.797329	0.152864	6.737816278276199	-0.0502999999999997	0.0681	0.3363932918754796
RV – EF	Small vessel stroke	0.3	2	179638238	G	A	-0.36394	0.0715273	6.441757809121136	-0.0337000000000004	0.0322	0.5294425147827259
RV – EF	Small vessel stroke	0.3	3	14257978	C	A	0.342011	0.05701	8.702534336851674	0.031500000000004	0.0258	0.6526699846830496
RV – EF	Small vessel stroke	0.3	3	14289514	G	A	0.244852	0.0456252	7.095637636473202	0.0056000000000035	0.0202	0.1070154492892833
RV – EF	Small vessel stroke	0.3	3	14305952	G	A	-0.390523	0.0576351	10.907500951657113	0.0108999999999997	0.0256	0.1735364509071987
RV – EF	Small vessel stroke	0.3	3	14306278	G	A	-0.353438	0.0460939	13.7569651653794	0.0076000000000027	0.0202	0.1513798825658661
RV – EF	Small vessel stroke	0.3	3	158123904	G	A	0.231093	0.0453074	6.470248916987518	-0.0036000000000003	0.0197	0.0684912781333824
RV – EF	Small vessel stroke	0.3	3	158287455	G	A	0.284369	0.0453149	9.457502519282672	0.0207999999999993	0.0196	0.5421181032660076
RV – EF	Small vessel stroke	0.3	5	138763915	G	A	0.327205	0.0483449	10.884560910045074	0.0188999999999953	0.0218	0.4151036558625501
RV – EF	Small vessel stroke	0.3	6	17278707	G	A	0.2447	0.0462001	6.9280298330710695	-0.0091000000000001	0.0202	0.1844886626372358
RV – EF	Small vessel stroke	0.3	8	8338219	C	A	-0.23647	0.046153	6.523254362262984	0.0091999999999995	0.0204	0.1857524042680798
RV – EF	Small vessel stroke	0.3	8	9150679	G	A	-0.246828	0.0458931	7.123874006588031	0.0146999999999955	0.0208	0.3175841383226415
RV – EF	Small vessel stroke	0.3	8	10732050	C	A	0.2603	0.0470084	7.512645783888771	0.0441000000000014	0.0232	1.242376254091611
RV – EF	Small vessel stroke	0.3	8	10997039	G	A	0.265041	0.0455793	8.217128823470624	-0.0223000000000005	0.0201	0.5730010412434627
RV – EF	Small vessel stroke	0.3	8	11310593	G	A	0.266393	0.0463016	8.058236864114487	-0.0124000000000003	0.0202	0.2680085509810705
RV – EF	Small vessel stroke	0.3	8	11611865	G	A	-0.228686	0.0461136	6.150042144894122	0.0138999999999982	0.0202	0.3084764778318455
RV – EF	Small vessel stroke	0.3	8	11682566	C	A	-0.295261	0.0561302	6.842155405855932	-0.0276999999999998	0.0239	0.6064247967304125
RV – EF	Small vessel stroke	0.3	8	125859850	G	A	0.283933	0.0489081	8.19248397245032	-0.0040000000000004	0.0215	0.0700704399154121
RV – EF	Small vessel stroke	0.3	8	145013775	G	A	0.6398	0.0986844	10.04699573400083	-0.0527000000000004	0.0524	0.5029320636014952
RV – EF	Small vessel stroke	0.3	9	35707338	G	A	0.245974	0.0499939	6.06293948173872	0.0098999999999978	0.0217	0.1880900195799011
RV – EF	Any stroke	0.3	1	16141901	G	A	0.233452	0.0455084	6.5376883564808415	-0.0044999999999995	0.0075	0.2576677176428517
RV – EF	Any stroke	0.3	1	16350028	G	A	0.293653	0.0478243	9.084116492171509	-0.0038000000000001	0.0073	0.2192507688964477
RV – EF	Any stroke	0.3	1	228551984	G	A	-0.294221	0.0469362	9.438335341045828	-0.0106000000000001	0.0069	0.8999742698921374
RV – EF	Any stroke	0.3	10	121249171	G	A	0.264701	0.0538491	6.053025141272568	0.0018000000000025	0.0077	0.0893755951107987
RV – EF	Any stroke	0.3	10	121371877	C	A	-0.288355	0.0454904	9.635361653565242	-0.0062999999999996	0.0066	0.4657199947949185
RV – EF	Any stroke	0.3	10	121415685	G	A	0.544196	0.0555702	21.91821602118345	0.0111999999999988	0.0078	0.8250684064715574
RV – EF	Any stroke	0.3	10	121422439	G	A	0.249797	0.0471797	6.923418783918103	0.0063999999999987	0.0069	0.4492825765307173
RV – EF	Any stroke	0.3	13	50807921	C	A	0.605919	0.121236	6.236773837047951	0.0062000000000021	0.0166	0.1490476002065071
RV – EF	Any stroke	0.3	18	34236026	G	A	0.314842	0.0518692	8.8928783116224	0.0185000000000047	0.0076	1.8359447081065483
RV – EF	Any stroke	0.3	2	179398509	C	A	0.819459	0.155178	6.8906168889475925	0.019100000000002	0.0291	0.2916640973177365
RV – EF	Any stroke	0.3	2	179448911	G	A	0.32676	0.0570623	7.988842827115022	0.0284000000000008	0.008	3.427360702957187
RV – EF	Any stroke	0.3	2	179548202	C	A	0.801959	0.153162	6.784954460556249	0.0437999999999999	0.02	1.5370033879719438
RV – EF	Any stroke	0.3	2	179638238	G	A	-0.36394	0.0715273	6.441757809121136	-0.0092999999999995	0.0103	0.4375881670502726
RV – EF	Any stroke	0.3	3	14257978	C	A	0.342011	0.05701	8.702534336851674	0.0195000000000015	0.0085	1.6693833327055616
RV – EF	Any stroke	0.3	3	14289514	G	A	0.244852	0.0456252	7.095637636473202	0.007100000000004	0.0066	0.5511391543925592
RV – EF	Any stroke	0.3	3	14305952	G	A	-0.390523	0.0576351	10.907500951657113	-0.0040000000000004	0.0082	0.203148250950113
RV – EF	Any stroke	0.3	3	14306278	G	A	-0.353438	0.0460939	13.7569651653794	-0.0116999999999999	0.0065	1.1370342410222374
RV – EF	Any stroke	0.3	3	158123904	G	A	0.231093	0.0453074	6.470248916987518	-0.0132000000000001	0.0064	1.4013189010928366
RV – EF	Any stroke	0.3	3	158287455	G	A	0.284369	0.0453149	9.457502519282672	-0.0117999999999996	0.0064	1.186685941054165
RV – EF	Any stroke	0.3	5	138763915	G	A	0.327205	0.0483449	10.884560910045074	-0.0031999999999999	0.0074	0.1789452449531118
RV – EF	Any stroke	0.3	6	17278707	G	A	0.2447	0.0462001	6.9280298330710695	0.0023	0.0068	0.130650919240907
RV – EF	Any stroke	0.3	8	8338219	C	A	-0.23647	0.046153	6.523254362262984	-0.0014999999999998	0.0071	0.0787298144901874
RV – EF	Any stroke	0.3	8	9150679	G	A	-0.246828	0.0458931	7.123874006588031	0.0034999999999996	0.007	0.2055119533408303
RV – EF	Any stroke	0.3	8	10732050	C	A	0.2603	0.0470084	7.512645783888771	0.0051999999999964	0.0078	0.2973971586595729
RV – EF	Any stroke	0.3	8	10997039	G	A	0.265041	0.0455793	8.217128823470624	0.0053000000000046	0.007	0.3514448443373293
RV – EF	Any stroke	0.3	8	11199584	G	A	-0.226267	0.0454404	6.195348798860692	-0.0075000000000004	0.007	0.550521600812635
RV – EF	Any stroke	0.3	8	11311339	C	A	0.268767	0.0465004	8.12639180882488	0.005899999999998	0.009	0.2931116050183822
RV – EF	Any stroke	0.3	8	11611865	G	A	-0.228686	0.0461136	6.150042144894122	0.0032999999999953	0.0072	0.1903729581059502
RV – EF	Any stroke	0.3	8	125859850	G	A	0.283933	0.0489081	8.19248397245032	0.0028999999999979	0.0071	0.165325025537256
RV – EF	Any stroke	0.3	8	145013775	G	A	0.6398	0.0986844	10.04699573400083	-0.0003000000000003	0.0161	0.0073581301216023
RV – EF	Any stroke	0.3	9	35707338	G	A	0.245974	0.0499939	6.06293948173872	0.010800000000003	0.0073	0.870310107800699
RV – SV	HbA1c	0.3	12	111911086	TA	T	-0.694831	0.139122	6.229008431373874	-0.063555	0.018421	3.251548374214179
RV – SV	HbA1c	0.3	12	113137572	G	A	-0.746469	0.132047	7.80239899599353	-0.069197	0.017166	4.255503611247365
RV – SV	HbA1c	0.3	14	23861811	G	A	0.620229	0.120479	6.579654058543546	-0.0035854	0.015875	0.0854876015195969
RV – SV	HbA1c	0.3	18	1962790	T	G	0.900179	0.183391	6.037316909666679	0.013031	0.024314	0.2276782932770802
RV – SV	HbA1c	0.3	2	179669931	T	C	1.28639	0.247429	6.698251419582003	-0.016572	0.033562	0.2065728429344811
RV – SV	HbA1c	0.3	2	179770998	G	A	1.14669	0.209852	7.332743778207989	-0.046841	0.027263	1.0666088952390478
RV – SV	HbA1c	0.3	20	36849088	G	A	0.657501	0.118003	7.598640738330602	-0.048659	0.015505	2.769602175095919
RV – SV	HbA1c	0.3	6	122195212	TG	T	1.04755	0.197954	6.91700398394989	-0.022862	0.02665	0.4078565657097855
RV – SV	SBP	0.3	12	113137572	G	A	-0.746469	0.132047	7.80239899599353	0.3099	0.0343	18.826813731587727
RV – SV	SBP	0.3	16	30798689	G	A	-0.665924	0.131963	6.346332674611366	0.0369	0.0342	0.5531522898441912
RV – SV	SBP	0.3	2	179669931	T	C	1.28639	0.247429	6.698251419582003	0.091	0.0661	0.7731424297112764
RV – SV	SBP	0.3	2	179770998	G	A	1.14669	0.209852	7.332743778207989	-0.085	0.0545	0.9255492810454088
RV – SV	DBP	0.3	16	30798689	G	A	-0.665924	0.131963	6.346332674611366	0.1481	0.0197	13.254300773397494
RV – SV	DBP	0.3	2	179770998	G	A	1.14669	0.209852	7.332743778207989	-0.3397	0.0312	26.92591531097176
RV – SV	T2DM	0.3	12	112007756	T	C	-0.842136	0.117163	12.18126374610901	0.021	0.0064	2.8239087409443187
RV – SV	T2DM	0.3	12	113137572	G	A	-0.746469	0.132047	7.80239899599353	-0.0019	0.0071	0.1023729087095585
RV – SV	T2DM	0.3	14	23861811	G	A	0.620229	0.120479	6.579654058543546	-0.001	0.0067	0.0555173278498313
RV – SV	T2DM	0.3	16	30798689	G	A	-0.665924	0.131963	6.346332674611366	0.004	0.0072	0.2365720064370627
RV – SV	T2DM	0.3	2	179669931	T	C	1.28639	0.247429	6.698251419582003	-0.021	0.013	0.9208187539523752
RV – SV	T2DM	0.3	2	179770998	G	A	1.14669	0.209852	7.332743778207989	-0.022	0.011	1.3467874862246565
RV – SV	T2DM	0.3	20	36849088	G	A	0.657501	0.118003	7.598640738330602	-0.024	0.0064	3.769551078621726
RV – SV	T2DM	0.3	6	122099152	G	A	-1.00895	0.192373	6.805524815427847	0.0008	0.011	0.0268721464003013
RV – SV	T2DM	0.3	7	150690176	T	C	1.27231	0.218653	8.227283222503042	-0.014	0.012	0.638272163982407
RV – SV	af	0.3	12	111495518	G	A	0.622755	0.123358	6.351036452063938	0.0169	0.0073	1.6912222263352787
RV – SV	af	0.3	12	111907431	AC	A	-0.866126	0.117286	12.815981629206307	-0.0162	0.0133	0.6468534537860207
RV – SV	af	0.3	12	113137572	G	A	-0.746469	0.132047	7.80239899599353	0.0073	0.0077	0.4610494379856386
RV – SV	af	0.3	16	30798689	G	A	-0.665924	0.131963	6.346332674611366	0.0053	0.0075	0.3193925710082121
RV – SV	af	0.3	18	1962790	T	G	0.900179	0.183391	6.037316909666679	-0.0149	0.0266	0.2395775165767879
RV – SV	af	0.3	2	179669931	T	C	1.28639	0.247429	6.698251419582003	-0.0407	0.0142	2.38605252321965
RV – SV	af	0.3	2	179770998	G	A	1.14669	0.209852	7.332743778207989	-0.0124	0.0118	0.5295895090240693
RV – SV	af	0.3	7	150690176	T	C	1.27231	0.218653	8.227283222503042	-0.0109	0.0125	0.4169146336523123
RV – SV	NICM	0.3	12	66383320	C	A	-0.603366	0.118152	6.484323563740591	-0.0019481012180157	0.0337467311046025	0.0204671035721281
RV – SV	NICM	0.3	12	112007756	T	C	-0.842136	0.117163	12.18126374610901	-0.0438912833050499	0.0333499215517854	0.7255050103836798
RV – SV	NICM	0.3	12	113137572	G	A	-0.746469	0.132047	7.80239899599353	-0.0532404520270642	0.0376926464750755	0.8018764883423566
RV – SV	NICM	0.3	14	23861811	G	A	0.620229	0.120479	6.579654058543546	0.0626273209574536	0.0347783556988921	1.144230152522861
RV – SV	NICM	0.3	16	30798689	G	A	-0.665924	0.131963	6.346332674611366	-0.0896852988720217	0.0387890928910541	1.6825488669211084
RV – SV	NICM	0.3	2	179669931	T	C	1.28639	0.247429	6.698251419582003	-0.0225646782494241	0.0721448167933592	0.1223660832766109
RV – SV	NICM	0.3	2	179770998	G	A	1.14669	0.209852	7.332743778207989	-0.004618649560042	0.0590905492651817	0.027936547140867
RV – SV	NICM	0.3	20	36849088	G	A	0.657501	0.118003	7.598640738330602	-0.0055446002553504	0.0337462891129017	0.0607339100081469
RV – SV	NICM	0.3	6	122099152	G	A	-1.00895	0.192373	6.805524815427847	-7.99968001707364e-05	0.0541375644970367	0.0005123352751909
RV – SV	NICM	0.3	7	150690176	T	C	1.27231	0.218653	8.227283222503042	-0.0653110861557545	0.0603123082679254	0.5546122195780943
RV – SV	DCM	0.3	12	66383320	C	A	-0.603366	0.118152	6.484323563740591	0.077	0.039	1.3097152974873705
RV – SV	DCM	0.3	12	112007756	T	C	-0.842136	0.117163	12.18126374610901	0.045	0.04	0.5878755938266829
RV – SV	DCM	0.3	12	113137572	G	A	-0.746469	0.132047	7.80239899599353	-0.025	0.042	0.2545348313292729
RV – SV	DCM	0.3	14	23861811	G	A	0.620229	0.120479	6.579654058543546	-0.075	0.04	1.2075382686530494
RV – SV	DCM	0.3	16	30798689	G	A	-0.665924	0.131963	6.346332674611366	0.072	0.044	1.000695427661651
RV – SV	DCM	0.3	2	179669931	T	C	1.28639	0.247429	6.698251419582003	0.165	0.091	1.146788665496683
RV – SV	DCM	0.3	2	179770998	G	A	1.14669	0.209852	7.332743778207989	-0.008	0.069	0.0411018052892283
RV – SV	DCM	0.3	20	36849088	G	A	0.657501	0.118003	7.598640738330602	-0.043	0.04	0.5506759069012731
RV – SV	DCM	0.3	6	122099152	G	A	-1.00895	0.192373	6.805524815427847	0.031	0.063	0.2034256667895703
RV – SV	DCM	0.3	7	150690176	T	C	1.27231	0.218653	8.227283222503042	-0.049	0.077	0.2821631325130744
RV – SV	CKD	0.3	12	66383320	C	A	-0.603366	0.118152	6.484323563740591	-0.0004	0.0098	0.0161933580215847
RV – SV	CKD	0.3	12	112007756	T	C	-0.842136	0.117163	12.18126374610901	0.039	0.0093	4.536107011014093
RV – SV	CKD	0.3	12	113137572	G	A	-0.746469	0.132047	7.80239899599353	0.0303	0.0111	2.2036338450224786
RV – SV	CKD	0.3	14	23861811	G	A	0.620229	0.120479	6.579654058543546	-0.0054	0.0096	0.2414665777627135
RV – SV	CKD	0.3	16	30798689	G	A	-0.665924	0.131963	6.346332674611366	0.0028	0.0103	0.105573162035812
RV – SV	CKD	0.3	2	179669931	T	C	1.28639	0.247429	6.698251419582003	0.0081	0.0201	0.162916849176814
RV – SV	CKD	0.3	2	179770998	G	A	1.14669	0.209852	7.332743778207989	0.0225	0.0164	0.7721132953863264
RV – SV	CKD	0.3	20	36849088	G	A	0.657501	0.118003	7.598640738330602	-0.0	0.0097	0.0007824344698964
RV – SV	CKD	0.3	6	122099152	G	A	-1.00895	0.192373	6.805524815427847	-0.0085	0.0158	0.2277516600281463
RV – SV	CKD	0.3	7	150690176	T	C	1.27231	0.218653	8.227283222503042	-0.072	0.0166	4.82102305270683
RV – SV	eGFR	0.3	12	66383320	C	A	-0.603366	0.118152	6.484323563740591	-0.000625	0.0003632	1.0697133527544804
RV – SV	eGFR	0.3	12	113137572	G	A	-0.746469	0.132047	7.80239899599353	-0.001262	0.0004026	2.765482716487313
RV – SV	eGFR	0.3	14	23861811	G	A	0.620229	0.120479	6.579654058543546	-0.000193	0.0003622	0.2265061077290293
RV – SV	eGFR	0.3	16	30798689	G	A	-0.665924	0.131963	6.346332674611366	0.000156	0.000386	0.1634227251593509
RV – SV	eGFR	0.3	2	179669931	T	C	1.28639	0.247429	6.698251419582003	-0.000161	0.0007557	0.0804512410311519
RV – SV	eGFR	0.3	20	36849088	G	A	0.657501	0.118003	7.598640738330602	7e-06	0.0003582	0.0066960620805254
RV – SV	eGFR	0.3	6	122099152	G	A	-1.00895	0.192373	6.805524815427847	0.000625	0.0005738	0.559405738160169
RV – SV	eGFR	0.3	7	150690176	T	C	1.27231	0.218653	8.227283222503042	0.002728	0.0006434	4.650916831220409
RV – SV	Alzheimer's Disease	0.3	12	66383320	C	A	-0.603366	0.118152	6.484323563740591	0.0091	0.0148	0.2704302736980301
RV – SV	Alzheimer's Disease	0.3	12	111495518	G	A	0.622755	0.123358	6.351036452063938	0.0389	0.0152	1.9846402445907856
RV – SV	Alzheimer's Disease	0.3	12	111907431	AC	A	-0.866126	0.117286	12.815981629206307	-0.0224	0.0144	0.922268820347608
RV – SV	Alzheimer's Disease	0.3	12	113137572	G	A	-0.746469	0.132047	7.80239899599353	-0.0286	0.0162	1.1046327112266383
RV – SV	Alzheimer's Disease	0.3	14	23861811	G	A	0.620229	0.120479	6.579654058543546	0.0058	0.015	0.1575155755884298
RV – SV	Alzheimer's Disease	0.3	16	30798689	G	A	-0.665924	0.131963	6.346332674611366	-0.0245	0.0162	0.8887374863409347
RV – SV	Alzheimer's Disease	0.3	2	179669931	T	C	1.28639	0.247429	6.698251419582003	-0.0482	0.0314	0.9044819576768492
RV – SV	Alzheimer's Disease	0.3	2	179770998	G	A	1.14669	0.209852	7.332743778207989	-0.0517	0.0255	1.368251925603431
RV – SV	Alzheimer's Disease	0.3	20	36849088	G	A	0.657501	0.118003	7.598640738330602	-0.0057	0.0149	0.1537866361206126
RV – SV	Alzheimer's Disease	0.3	6	122195212	TG	T	1.04755	0.197954	6.91700398394989	-0.033	0.0248	0.7344746647809262
RV – SV	Alzheimer's Disease	0.3	7	150690176	T	C	1.27231	0.218653	8.227283222503042	0.0337	0.0284	0.626904012921273
RV – SV	C-reactive protein	0.3	12	66383320	C	A	-0.603366	0.118152	6.484323563740591	0.0043	0.0043	0.4985155458279892
RV – SV	C-reactive protein	0.3	12	112007756	T	C	-0.842136	0.117163	12.18126374610901	0.003	0.0042	0.3232601984783861
RV – SV	C-reactive protein	0.3	12	113137572	G	A	-0.746469	0.132047	7.80239899599353	-0.0003	0.0049	0.0217370953605659
RV – SV	C-reactive protein	0.3	14	23861811	G	A	0.620229	0.120479	6.579654058543546	0.0008	0.0043	0.0693523367837397
RV – SV	C-reactive protein	0.3	16	30798689	G	A	-0.665924	0.131963	6.346332674611366	-0.0022	0.0047	0.194007539511906
RV – SV	C-reactive protein	0.3	2	179669931	T	C	1.28639	0.247429	6.698251419582003	0.0051	0.0092	0.2370658663896162
RV – SV	C-reactive protein	0.3	2	179770998	G	A	1.14669	0.209852	7.332743778207989	-0.0118	0.0077	0.9016778623716188
RV – SV	C-reactive protein	0.3	20	36849088	G	A	0.657501	0.118003	7.598640738330602	-0.0077	0.0042	1.1755291128553718
RV – SV	C-reactive protein	0.3	6	122099152	G	A	-1.00895	0.192373	6.805524815427847	0.0058	0.0068	0.4048434921544884
RV – SV	C-reactive protein	0.3	7	150690176	T	C	1.27231	0.218653	8.227283222503042	-0.0101	0.0083	0.6504220791143625
RV – SV	BMI	0.3	12	66383320	C	A	-0.603366	0.118152	6.484323563740591	-0.0046	0.0017	2.082652062372228
RV – SV	BMI	0.3	14	23861811	G	A	0.620229	0.120479	6.579654058543546	-0.0006	0.0018	0.1316495003520316
RV – SV	BMI	0.3	2	179669931	T	C	1.28639	0.247429	6.698251419582003	-0.0035	0.0038	0.4399737510871077
RV – SV	BMI	0.3	2	179770998	G	A	1.14669	0.209852	7.332743778207989	0.0014	0.0034	0.1687703061329366
RV – SV	BMI	0.3	20	36849088	G	A	0.657501	0.118003	7.598640738330602	-0.0047	0.0019	1.8085489855351045
RV – SV	BMI	0.3	6	122099152	G	A	-1.00895	0.192373	6.805524815427847	0.0054	0.0029	1.195724232870906
RV – SV	BMI	0.3	7	150690176	T	C	1.27231	0.218653	8.227283222503042	0.0056	0.0036	0.9090369234042684
RV – SV	FCV	0.3	12	111495518	G	A	0.622755	0.123358	6.351036452063938	-0.00156977	0.00193105	0.3806228003898398
RV – SV	FCV	0.3	12	111907431	AC	A	-0.866126	0.117286	12.815981629206307	0.00133165	0.00183345	0.3300799899937335
RV – SV	FCV	0.3	12	111911086	TA	T	-0.694831	0.139122	6.229008431373874	0.000360741	0.00220072	0.0605835925040686
RV – SV	FCV	0.3	12	113137572	G	A	-0.746469	0.132047	7.80239899599353	0.00182634	0.00205055	0.4281596190108792
RV – SV	FCV	0.3	14	23861811	G	A	0.620229	0.120479	6.579654058543546	-0.00246626	0.00189746	0.7129107389294009
RV – SV	FCV	0.3	16	30590152	CT	C	-0.720292	0.141321	6.461738332631896	0.000176218	0.00223933	0.0281320400692648
RV – SV	FCV	0.3	17	27047243	TG	T	1.08546	0.211274	6.555742480628767	-0.00661761	0.00338507	1.295927594527843
RV – SV	FCV	0.3	18	1962790	T	G	0.900179	0.183391	6.037316909666679	0.000967311	0.00290619	0.1312080793223883
RV – SV	FCV	0.3	2	179669931	T	C	1.28639	0.247429	6.698251419582003	0.00167334	0.00401064	0.1697225695837156
RV – SV	FCV	0.3	2	179770998	G	A	1.14669	0.209852	7.332743778207989	0.000788953	0.00325597	0.0922984898583076
RV – SV	FCV	0.3	20	36849088	G	A	0.657501	0.118003	7.598640738330602	-0.000679558	0.00185283	0.1464277153832721
RV – SV	FCV	0.3	6	122195212	TG	T	1.04755	0.197954	6.91700398394989	0.00055777	0.00318523	0.0650008838216023
RV – SV	FEV	0.3	12	111495518	G	A	0.622755	0.123358	6.351036452063938	-0.000399866	0.00148918	0.1033062697411623
RV – SV	FEV	0.3	12	111907431	AC	A	-0.866126	0.117286	12.815981629206307	0.000267998	0.00141391	0.0707512488720517
RV – SV	FEV	0.3	12	111911086	TA	T	-0.694831	0.139122	6.229008431373874	-3.4934e-06	0.00169714	0.0007136976455377
RV – SV	FEV	0.3	12	113137572	G	A	-0.746469	0.132047	7.80239899599353	0.0010674	0.00158133	0.3013115097086589
RV – SV	FEV	0.3	14	23861811	G	A	0.620229	0.120479	6.579654058543546	-0.000154422	0.00146328	0.0381263364280054
RV – SV	FEV	0.3	16	30590152	CT	C	-0.720292	0.141321	6.461738332631896	-0.00282914	0.00172691	0.9941034064473888
RV – SV	FEV	0.3	17	27047243	TG	T	1.08546	0.211274	6.555742480628767	-0.00546384	0.00261048	1.439539793095721
RV – SV	FEV	0.3	18	1962790	T	G	0.900179	0.183391	6.037316909666679	-0.000119466	0.00224118	0.0188662066718641
RV – SV	FEV	0.3	2	179669931	T	C	1.28639	0.247429	6.698251419582003	0.00130511	0.00309291	0.1719533166750503
RV – SV	FEV	0.3	2	179770998	G	A	1.14669	0.209852	7.332743778207989	0.00137021	0.00251093	0.2326422524728139
RV – SV	FEV	0.3	20	36849088	G	A	0.657501	0.118003	7.598640738330602	-0.000311981	0.00142886	0.0824094253736658
RV – SV	FEV	0.3	6	122195212	TG	T	1.04755	0.197954	6.91700398394989	-0.00290392	0.00245637	0.6250171616374759
RV – SV	FEV	0.3	7	150690176	T	C	1.27231	0.218653	8.227283222503042	0.0102358	0.00262453	4.016880008301858
RV – SV	FEV	0.3	12	111495518	G	A	0.622755	0.123358	6.351036452063938	-0.09112	0.266084	0.1354812061299529
RV – SV	FEV	0.3	12	111907431	AC	A	-0.866126	0.117286	12.815981629206307	0.251786	0.252635	0.4962910101082922
RV – SV	FEV	0.3	12	111911086	TA	T	-0.694831	0.139122	6.229008431373874	0.148479	0.30324	0.2045447566047859
RV – SV	FEV	0.3	12	113137572	G	A	-0.746469	0.132047	7.80239899599353	0.16725	0.282549	0.2565717711309841
RV – SV	FEV	0.3	14	23861811	G	A	0.620229	0.120479	6.579654058543546	-0.0546053	0.261455	0.0785398326911653
RV – SV	FEV	0.3	16	30590152	CT	C	-0.720292	0.141321	6.461738332631896	-0.136196	0.308561	0.1811607192883083
RV – SV	FEV	0.3	17	27047243	TG	T	1.08546	0.211274	6.555742480628767	-0.171722	0.466437	0.1470585087832235
RV – SV	FEV	0.3	18	1962790	T	G	0.900179	0.183391	6.037316909666679	-0.144896	0.400449	0.1441926217603709
RV – SV	FEV	0.3	2	179669931	T	C	1.28639	0.247429	6.698251419582003	0.277925	0.552634	0.2111051119177814
RV – SV	FEV	0.3	2	179770998	G	A	1.14669	0.209852	7.332743778207989	0.390969	0.448646	0.4162199101176732
RV – SV	FEV	0.3	20	36849088	G	A	0.657501	0.118003	7.598640738330602	0.533176	0.255304	1.4345925997875573
RV – SV	FEV	0.3	6	122195212	TG	T	1.04755	0.197954	6.91700398394989	-1.19292	0.438894	2.1825794194003545
RV – SV	FEV	0.3	7	150690176	T	C	1.27231	0.218653	8.227283222503042	0.707108	0.468954	0.8807573113628615
RV – SV	AAA	0.3	12	66383320	C	A	-0.603366	0.118152	6.484323563740591	-0.0064126	0.017407	0.1471541819850032
RV – SV	AAA	0.3	12	111495518	G	A	0.622755	0.123358	6.351036452063938	-0.015563	0.01933	0.3760274879830036
RV – SV	AAA	0.3	12	111907431	AC	A	-0.866126	0.117286	12.815981629206307	0.037469	0.020138	1.202040356262804
RV – SV	AAA	0.3	12	113137572	G	A	-0.746469	0.132047	7.80239899599353	0.051742	0.021911	1.739928612014925
RV – SV	AAA	0.3	14	23861811	G	A	0.620229	0.120479	6.579654058543546	0.018268	0.019309	0.4633153273790699
RV – SV	AAA	0.3	16	30798689	G	A	-0.665924	0.131963	6.346332674611366	0.024457	0.020452	0.6348865683724227
RV – SV	AAA	0.3	17	27047243	TG	T	1.08546	0.211274	6.555742480628767	0.10168	0.03919	2.0235124626948098
RV – SV	AAA	0.3	2	179669931	T	C	1.28639	0.247429	6.698251419582003	-0.035797	0.02904	0.6621415709589057
RV – SV	AAA	0.3	2	179770998	G	A	1.14669	0.209852	7.332743778207989	-0.012399	0.031683	0.1577028656719347
RV – SV	AAA	0.3	20	36849088	G	A	0.657501	0.118003	7.598640738330602	0.003153	0.017387	0.0674755029494577
RV – SV	AAA	0.3	6	122195212	TG	T	1.04755	0.197954	6.91700398394989	0.011979	0.026812	0.1837587000082169
RV – SV	AAA	0.3	7	150690176	T	C	1.27231	0.218653	8.227283222503042	-0.083127	0.035	1.7559704109699783
RV – SV	VTE	0.3	12	66383320	C	A	-0.603366	0.118152	6.484323563740591	-0.01317	0.0094654	0.7848914189469067
RV – SV	VTE	0.3	12	111495518	G	A	0.622755	0.123358	6.351036452063938	-0.040636	0.010082	4.254690940059172
RV – SV	VTE	0.3	12	111907431	AC	A	-0.866126	0.117286	12.815981629206307	0.048274	0.010258	5.597738617545319
RV – SV	VTE	0.3	12	113137572	G	A	-0.746469	0.132047	7.80239899599353	0.02677	0.011556	1.6876110506294082
RV – SV	VTE	0.3	14	23861811	G	A	0.620229	0.120479	6.579654058543546	-0.003272	0.012062	0.1044669605159296
RV – SV	VTE	0.3	16	30798689	G	A	-0.665924	0.131963	6.346332674611366	0.032697	0.010923	2.559405738160169
RV – SV	VTE	0.3	17	27047243	TG	T	1.08546	0.211274	6.555742480628767	0.028106	0.020938	0.7459355470856621
RV – SV	VTE	0.3	2	179669931	T	C	1.28639	0.247429	6.698251419582003	-0.0024923	0.020864	0.0433994117868233
RV – SV	VTE	0.3	2	179770998	G	A	1.14669	0.209852	7.332743778207989	-0.00089097	0.01744	0.0180455555300264
RV – SV	VTE	0.3	20	36849088	G	A	0.657501	0.118003	7.598640738330602	-0.00032325	0.0099703	0.0113964566543361
RV – SV	VTE	0.3	6	122195212	TG	T	1.04755	0.197954	6.91700398394989	-0.018437	0.016969	0.5570501304221384
RV – SV	VTE	0.3	7	150690176	T	C	1.27231	0.218653	8.227283222503042	-0.0015865	0.018783	0.0302580232371457
RV – SV	HF	0.3	12	66383320	C	A	-0.603366	0.118152	6.484323563740591	0.0029055	0.0072331	0.1624746905503987
RV – SV	HF	0.3	12	111495518	G	A	0.622755	0.123358	6.351036452063938	-0.026847	0.0077557	3.2701065960367623
RV – SV	HF	0.3	12	111907431	AC	A	-0.866126	0.117286	12.815981629206307	0.040546	0.0078811	6.572027286391792
RV – SV	HF	0.3	12	113137572	G	A	-0.746469	0.132047	7.80239899599353	0.018106	0.0087491	1.4145392704914994
RV – SV	HF	0.3	14	23861811	G	A	0.620229	0.120479	6.579654058543546	-0.007305	0.0098945	0.3369590251060257
RV – SV	HF	0.3	16	30798689	G	A	-0.665924	0.131963	6.346332674611366	0.010539	0.0080843	0.7157949322982059
RV – SV	HF	0.3	17	27047243	TG	T	1.08546	0.211274	6.555742480628767	0.02118	0.016913	0.676747899828313
RV – SV	HF	0.3	2	179669931	T	C	1.28639	0.247429	6.698251419582003	0.0084878	0.016122	0.2228632874958273
RV – SV	HF	0.3	2	179770998	G	A	1.14669	0.209852	7.332743778207989	0.0036866	0.013502	0.1052410056281078
RV – SV	HF	0.3	20	36849088	G	A	0.657501	0.118003	7.598640738330602	0.0094377	0.0074441	0.688458041598805
RV – SV	HF	0.3	6	122195212	TG	T	1.04755	0.197954	6.91700398394989	-0.019299	0.012899	0.870954940112042
RV – SV	HF	0.3	7	150690176	T	C	1.27231	0.218653	8.227283222503042	-0.054982	0.014132	4.0
RV – SV	Cardio-embolic stroke	0.3	12	66383320	C	A	-0.603366	0.118152	6.484323563740591	-0.0387999999999995	0.0163	1.7554754884299162
RV – SV	Cardio-embolic stroke	0.3	12	113137572	G	A	-0.746469	0.132047	7.80239899599353	-0.0230000000000001	0.018	0.6987529113637886
RV – SV	Cardio-embolic stroke	0.3	14	23861811	G	A	0.620229	0.120479	6.579654058543546	-0.0086000000000002	0.0171	0.213035740564267
RV – SV	Cardio-embolic stroke	0.3	16	30798689	G	A	-0.665924	0.131963	6.346332674611366	-0.0116999999999999	0.0182	0.2841637248350061
RV – SV	Cardio-embolic stroke	0.3	2	179770998	G	A	1.14669	0.209852	7.332743778207989	-0.0109999999999997	0.0279	0.1595802222635138
RV – SV	Cardio-embolic stroke	0.3	20	36849088	G	A	0.657501	0.118003	7.598640738330602	0.0467000000000038	0.016	2.4487940562520936
RV – SV	Cardio-embolic stroke	0.3	6	122099152	G	A	-1.00895	0.192373	6.805524815427847	-0.0521999999999996	0.0266	1.29964247217734
RV – SV	Ischemic stroke	0.3	12	66383320	C	A	-0.603366	0.118152	6.484323563740591	-0.0029999999999999	0.0071	0.1724368887452763
RV – SV	Ischemic stroke	0.3	12	113137572	G	A	-0.746469	0.132047	7.80239899599353	0.0307999999999998	0.0082	3.73849922680172
RV – SV	Ischemic stroke	0.3	14	23861811	G	A	0.620229	0.120479	6.579654058543546	0.003800000000002	0.0084	0.1856192055300618
RV – SV	Ischemic stroke	0.3	16	30798689	G	A	-0.665924	0.131963	6.346332674611366	0.0002999999999997	0.0079	0.0154276843783677
RV – SV	Ischemic stroke	0.3	2	179770998	G	A	1.14669	0.209852	7.332743778207989	-0.0018000000000002	0.0126	0.0514403378910384
RV – SV	Ischemic stroke	0.3	20	36849088	G	A	0.657501	0.118003	7.598640738330602	0.0056999999999964	0.0071	0.3706923599262511
RV – SV	Ischemic stroke	0.3	6	122099152	G	A	-1.00895	0.192373	6.805524815427847	-0.0183999999999996	0.0113	0.9931062920520995
RV – SV	Larger artery stroke	0.3	12	66383320	C	A	-0.603366	0.118152	6.484323563740591	0.0616999999999969	0.0223	2.2488749284644163
RV – SV	Larger artery stroke	0.3	12	111973358	G	A	-0.843001	0.117523	12.13469266350934	0.0555999999999987	0.0218	1.964170174747172
RV – SV	Larger artery stroke	0.3	12	113137572	G	A	-0.746469	0.132047	7.80239899599353	0.0498000000000008	0.0236	1.4545691705346488
RV – SV	Larger artery stroke	0.3	14	23861811	G	A	0.620229	0.120479	6.579654058543546	0.0345999999999954	0.0227	0.8927900303521317
RV – SV	Larger artery stroke	0.3	16	30798689	G	A	-0.665924	0.131963	6.346332674611366	-0.0179000000000004	0.0249	0.324771746406936
RV – SV	Larger artery stroke	0.3	2	179770998	G	A	1.14669	0.209852	7.332743778207989	0.0207999999999993	0.0373	0.2388994610418577
RV – SV	Larger artery stroke	0.3	20	36849088	G	A	0.657501	0.118003	7.598640738330602	0.010600000000004	0.0215	0.2065588670223364
RV – SV	Larger artery stroke	0.3	6	122099152	G	A	-1.00895	0.192373	6.805524815427847	-0.0031999999999999	0.0347	0.0327797402170326
RV – SV	Small vessel stroke	0.3	12	66383320	C	A	-0.603366	0.118152	6.484323563740591	0.0013999999999964	0.0203	0.023925268380126
RV – SV	Small vessel stroke	0.3	12	111973358	G	A	-0.843001	0.117523	12.13469266350934	0.0659999999999969	0.0203	2.939302159646388
RV – SV	Small vessel stroke	0.3	12	113137572	G	A	-0.746469	0.132047	7.80239899599353	0.024099999999997	0.0223	0.5536181877775579
RV – SV	Small vessel stroke	0.3	14	23861811	G	A	0.620229	0.120479	6.579654058543546	0.0243999999999999	0.0212	0.6020599913279624
RV – SV	Small vessel stroke	0.3	16	30798689	G	A	-0.665924	0.131963	6.346332674611366	-0.0149999999999996	0.0228	0.2920893342868941
RV – SV	Small vessel stroke	0.3	2	179770998	G	A	1.14669	0.209852	7.332743778207989	-0.0237999999999998	0.0345	0.3086532358651782
RV – SV	Small vessel stroke	0.3	20	36849088	G	A	0.657501	0.118003	7.598640738330602	-0.0260000000000002	0.02	0.715118285344547
RV – SV	Small vessel stroke	0.3	6	122099152	G	A	-1.00895	0.192373	6.805524815427847	0.0137000000000017	0.0328	0.1692830505631023
RV – SV	Any stroke	0.3	12	66383320	C	A	-0.603366	0.118152	6.484323563740591	-0.0050999999999995	0.0065	0.3630108981877709
RV – SV	Any stroke	0.3	12	113137572	G	A	-0.746469	0.132047	7.80239899599353	0.023799999999996	0.0076	2.770574152079305
RV – SV	Any stroke	0.3	14	23861811	G	A	0.620229	0.120479	6.579654058543546	0.0093999999999987	0.0076	0.6673595896125374
RV – SV	Any stroke	0.3	16	30798689	G	A	-0.665924	0.131963	6.346332674611366	0.0019999999999998	0.0072	0.1073489661226996
RV – SV	Any stroke	0.3	2	179770998	G	A	1.14669	0.209852	7.332743778207989	-0.0051999999999997	0.0115	0.1855526214775123
RV – SV	Any stroke	0.3	20	36849088	G	A	0.657501	0.118003	7.598640738330602	0.0043999999999957	0.0065	0.3050439977501818
RV – SV	Any stroke	0.3	6	122099152	G	A	-1.00895	0.192373	6.805524815427847	-0.0162000000000003	0.0104	0.9226320947158436
LA – V (max)	HbA1c	0.3	1	6568243	TGGGGG	T	-0.0498448	0.00993836	6.2441251443275085	0.053421	0.020527	2.0336282694754013
LA – V (max)	HbA1c	0.3	1	10730261	T	C	0.0949964	0.0192492	6.031517051446065	-0.0063359	0.039946	0.0585034747546921
LA – V (max)	HbA1c	0.3	1	206795108	G	A	-0.0430079	0.00759166	7.823908740944319	-0.0063136	0.015666	0.1630811942459371
LA – V (max)	HbA1c	0.3	10	92730517	T	G	-0.0378563	0.00764379	6.130768280269024	0.019303	0.015704	0.6595558851598816
LA – V (max)	HbA1c	0.3	13	114079999	CT	C	-0.0481404	0.00922213	6.769551078621726	-0.013898	0.018968	0.3337441728073949
LA – V (max)	HbA1c	0.3	17	31646282	T	C	-0.0384448	0.00776629	6.055517327849832	0.029545	0.015968	1.1918835960455052
LA – V (max)	HbA1c	0.3	19	46217026	G	A	-0.0424177	0.0084835	6.259637310505756	0.035792	0.017416	1.3993537643376055
LA – V (max)	HbA1c	0.3	2	134531553	G	A	-0.0393192	0.00802889	6.017728766960432	0.0080274	0.016501	0.202995747738671
LA – V (max)	HbA1c	0.3	2	179770998	G	A	0.0658193	0.0132485	6.1249387366083	-0.046841	0.027263	1.0666088952390478
LA – V (max)	HbA1c	0.3	3	99192230	G	A	0.11164	0.0226277	6.055517327849832	-0.080523	0.046254	1.0877619965945668
LA – V (max)	HbA1c	0.3	5	32819073	T	C	0.0373183	0.00760754	6.102372908709558	0.00027446	0.015669	0.0061098714317566
LA – V (max)	HbA1c	0.3	6	134226147	T	C	0.0375307	0.00760556	6.091514981121351	0.012137	0.015663	0.3581096422711393
LA – V (max)	HbA1c	0.3	7	115473576	GT	G	-0.0445785	0.00894411	6.1487416512809245	0.0068109	0.018351	0.148411468348344
LA – V (max)	HbA1c	0.3	8	11628471	T	C	-0.0371074	0.00758022	6.00436480540245	-0.021312	0.015567	0.7670292876886103
LA – V (max)	HbA1c	0.3	8	93656348	T	C	0.059141	0.0117934	6.173925197299173	-0.0059901	0.024206	0.09444696082619
LA – V (max)	SBP	0.3	1	10730261	T	C	0.0949964	0.0192492	6.031517051446065	0.2245	0.0818	2.217670731003163
LA – V (max)	SBP	0.3	17	31646282	T	C	-0.0384448	0.00776629	6.055517327849832	-0.011	0.0312	0.1391232035967022
LA – V (max)	SBP	0.3	19	46217026	G	A	-0.0424177	0.0084835	6.259637310505756	-0.171	0.0352	5.941573975542995
LA – V (max)	SBP	0.3	2	134531553	G	A	-0.0393192	0.00802889	6.017728766960432	-0.006	0.0321	0.0696113817556781
LA – V (max)	SBP	0.3	8	93656348	T	C	0.059141	0.0117934	6.173925197299173	0.0188	0.0487	0.155460697870992
LA – V (max)	DBP	0.3	1	10730261	T	C	0.0949964	0.0192492	6.031517051446065	0.0004	0.0466	0.0028758443407954
LA – V (max)	DBP	0.3	1	206795108	G	A	-0.0430079	0.00759166	7.823908740944319	0.0036	0.0178	0.0758241296980791
LA – V (max)	DBP	0.3	17	31646282	T	C	-0.0384448	0.00776629	6.055517327849832	-0.0123	0.018	0.3046058917088901
LA – V (max)	DBP	0.3	19	46217026	G	A	-0.0424177	0.0084835	6.259637310505756	-0.0373	0.0203	1.182699121606679
LA – V (max)	DBP	0.3	2	134531553	G	A	-0.0393192	0.00802889	6.017728766960432	0.0287	0.0184	0.9233595563296582
LA – V (max)	DBP	0.3	3	99192230	G	A	0.11164	0.0226277	6.055517327849832	0.0054	0.0531	0.0369681249461017
LA – V (max)	DBP	0.3	8	11628471	T	C	-0.0371074	0.00758022	6.00436480540245	-0.1231	0.0176	11.598771832501887
LA – V (max)	DBP	0.3	8	93656348	T	C	0.059141	0.0117934	6.173925197299173	-0.024	0.0278	0.4098271684036857
LA – V (max)	T2DM	0.3	1	10730261	T	C	0.0949964	0.0192492	6.031517051446065	0.0091	0.017	0.2218487496163563
LA – V (max)	T2DM	0.3	1	206795108	G	A	-0.0430079	0.00759166	7.823908740944319	-0.0049	0.0065	0.3467874862246563
LA – V (max)	T2DM	0.3	17	31646282	T	C	-0.0384448	0.00776629	6.055517327849832	0.012	0.0066	1.193820026016113
LA – V (max)	T2DM	0.3	19	46217026	G	A	-0.0424177	0.0084835	6.259637310505756	0.01	0.0074	0.7695510786217261
LA – V (max)	T2DM	0.3	2	134531553	G	A	-0.0393192	0.00802889	6.017728766960432	-0.0003	0.0067	0.0177287669604316
LA – V (max)	T2DM	0.3	2	179770998	G	A	0.0658193	0.0132485	6.1249387366083	-0.022	0.011	1.3467874862246565
LA – V (max)	T2DM	0.3	3	99192230	G	A	0.11164	0.0226277	6.055517327849832	-0.009	0.019	0.1938200260161128
LA – V (max)	T2DM	0.3	5	32819073	T	C	0.0373183	0.00760754	6.102372908709558	0.0008	0.0065	0.0457574905606751
LA – V (max)	T2DM	0.3	6	134226147	T	C	0.0375307	0.00760556	6.091514981121351	0.0094	0.0065	0.8239087409443188
LA – V (max)	T2DM	0.3	8	11628471	T	C	-0.0371074	0.00758022	6.00436480540245	-0.021	0.0064	2.958607314841775
LA – V (max)	T2DM	0.3	8	93656348	T	C	0.059141	0.0117934	6.173925197299173	-0.0099	0.011	0.4685210829577448
LA – V (max)	af	0.3	1	10730261	T	C	0.0949964	0.0192492	6.031517051446065	0.048	0.0184	2.04774046340918
LA – V (max)	af	0.3	1	206795108	G	A	-0.0430079	0.00759166	7.823908740944319	-0.0121	0.0068	1.1111468330170635
LA – V (max)	af	0.3	10	92730517	T	G	-0.0378563	0.00764379	6.130768280269024	-0.0047	0.0102	0.1903056412830761
LA – V (max)	af	0.3	17	31646282	T	C	-0.0384448	0.00776629	6.055517327849832	-0.0106	0.0069	0.9041335465214574
LA – V (max)	af	0.3	19	46217026	G	A	-0.0424177	0.0084835	6.259637310505756	0.0022	0.0079	0.1086856006178569
LA – V (max)	af	0.3	2	134531553	G	A	-0.0393192	0.00802889	6.017728766960432	0.0003	0.007	0.0130939686192788
LA – V (max)	af	0.3	2	179770998	G	A	0.0658193	0.0132485	6.1249387366083	-0.0124	0.0118	0.5295895090240693
LA – V (max)	af	0.3	3	99192230	G	A	0.11164	0.0226277	6.055517327849832	-0.0171	0.0207	0.3882766919926582
LA – V (max)	af	0.3	5	32819073	T	C	0.0373183	0.00760754	6.102372908709558	0.0206	0.0068	2.643974142806877
LA – V (max)	af	0.3	6	134226147	T	C	0.0375307	0.00760556	6.091514981121351	0.016	0.0069	1.6769542645182989
LA – V (max)	af	0.3	8	10837420	G	A	0.0367494	0.00752129	6.022276394711152	-0.014	0.0068	1.3896592885478434
LA – V (max)	af	0.3	8	11628471	T	C	-0.0371074	0.00758022	6.00436480540245	0.023	0.0068	3.1712756728612086
LA – V (max)	af	0.3	8	93656348	T	C	0.059141	0.0117934	6.173925197299173	0.0127	0.0113	0.5895602137896534
LA – V (max)	NICM	0.3	1	10730261	T	C	0.0949964	0.0192492	6.031517051446065	0.124392257662983	0.0918212117667765	0.7557080317773628
LA – V (max)	NICM	0.3	1	206795108	G	A	-0.0430079	0.00759166	7.823908740944319	-0.0122689567899903	0.034022784199973	0.1436391171464602
LA – V (max)	NICM	0.3	17	31646282	T	C	-0.0384448	0.00776629	6.055517327849832	-0.0640970186141551	0.0343988682811587	1.2047214625390334
LA – V (max)	NICM	0.3	19	46217026	G	A	-0.0424177	0.0084835	6.259637310505756	0.0621371400957245	0.0373844572590611	1.015515893230521
LA – V (max)	NICM	0.3	2	134531553	G	A	-0.0393192	0.00802889	6.017728766960432	-0.012547390294528	0.0358047414685151	0.1390579955173854
LA – V (max)	NICM	0.3	2	179770998	G	A	0.0658193	0.0132485	6.1249387366083	-0.004618649560042	0.0590905492651817	0.027936547140867
LA – V (max)	NICM	0.3	3	99192230	G	A	0.11164	0.0226277	6.055517327849832	0.0542143987670189	0.0980186612313951	0.2364275152433036
LA – V (max)	NICM	0.3	5	32819073	T	C	0.0373183	0.00760754	6.102372908709558	0.0302097540647177	0.0341599535875081	0.4242338659602125
LA – V (max)	NICM	0.3	6	134226147	T	C	0.0375307	0.00760556	6.091514981121351	-0.0247121245951331	0.0340950382299122	0.329221812985741
LA – V (max)	NICM	0.3	8	10837420	G	A	0.0367494	0.00752129	6.022276394711152	0.0069458218328692	0.0336931016924652	0.0774437266901263
LA – V (max)	NICM	0.3	8	11628471	T	C	-0.0371074	0.00758022	6.00436480540245	0.0058428969832585	0.0338134005356487	0.0640848300511204
LA – V (max)	NICM	0.3	8	93656348	T	C	0.059141	0.0117934	6.173925197299173	0.0547154321888087	0.0534819707583107	0.5138841975184144
LA – V (max)	DCM	0.3	1	10730261	T	C	0.0949964	0.0192492	6.031517051446065	0.283	0.113	1.8938091027365849
LA – V (max)	DCM	0.3	1	206795108	G	A	-0.0430079	0.00759166	7.823908740944319	-0.006	0.039	0.0594337135099098
LA – V (max)	DCM	0.3	10	92730517	T	G	-0.0378563	0.00764379	6.130768280269024	-0.023	0.04	0.2468000858005839
LA – V (max)	DCM	0.3	17	31646282	T	C	-0.0384448	0.00776629	6.055517327849832	0.044	0.041	0.5529971015338376
LA – V (max)	DCM	0.3	19	46217026	G	A	-0.0424177	0.0084835	6.259637310505756	-0.078	0.045	1.0839147001562972
LA – V (max)	DCM	0.3	2	134531553	G	A	-0.0393192	0.00802889	6.017728766960432	-0.043	0.041	0.5312097379003891
LA – V (max)	DCM	0.3	2	179770998	G	A	0.0658193	0.0132485	6.1249387366083	-0.008	0.069	0.0411018052892283
LA – V (max)	DCM	0.3	3	99192230	G	A	0.11164	0.0226277	6.055517327849832	0.252	0.13	1.281249265260335
LA – V (max)	DCM	0.3	5	32819073	T	C	0.0373183	0.00760754	6.102372908709558	0.058	0.04	0.8377343857019784
LA – V (max)	DCM	0.3	6	134226147	T	C	0.0375307	0.00760556	6.091514981121351	-0.037	0.042	0.4265481779645147
LA – V (max)	DCM	0.3	8	10837420	G	A	0.0367494	0.00752129	6.022276394711152	-0.028	0.039	0.3318937620672686
LA – V (max)	DCM	0.3	8	11628471	T	C	-0.0371074	0.00758022	6.00436480540245	0.053	0.039	0.7503125721946985
LA – V (max)	DCM	0.3	8	93656348	T	C	0.059141	0.0117934	6.173925197299173	-0.017	0.063	0.1016588342724907
LA – V (max)	CKD	0.3	1	10730261	T	C	0.0949964	0.0192492	6.031517051446065	0.0459	0.0254	1.148435917736511
LA – V (max)	CKD	0.3	1	206795108	G	A	-0.0430079	0.00759166	7.823908740944319	0.0055	0.0094	0.2568823747852584
LA – V (max)	CKD	0.3	17	31646282	T	C	-0.0384448	0.00776629	6.055517327849832	0.0038	0.01	0.1524273408578878
LA – V (max)	CKD	0.3	19	46217026	G	A	-0.0424177	0.0084835	6.259637310505756	-0.0209	0.0115	1.1636758842932484
LA – V (max)	CKD	0.3	2	134531553	G	A	-0.0393192	0.00802889	6.017728766960432	-0.0041	0.0096	0.1742494186519722
LA – V (max)	CKD	0.3	2	179770998	G	A	0.0658193	0.0132485	6.1249387366083	0.0225	0.0164	0.7721132953863264
LA – V (max)	CKD	0.3	3	99192230	G	A	0.11164	0.0226277	6.055517327849832	0.0481	0.0304	0.9450041384708584
LA – V (max)	CKD	0.3	5	32819073	T	C	0.0373183	0.00760754	6.102372908709558	0.0134	0.0098	0.7659891824128207
LA – V (max)	CKD	0.3	6	134226147	T	C	0.0375307	0.00760556	6.091514981121351	0.0255	0.01	1.9601894458516496
LA – V (max)	CKD	0.3	8	10837420	G	A	0.0367494	0.00752129	6.022276394711152	-0.0143	0.0094	0.8860566476931632
LA – V (max)	CKD	0.3	8	11628471	T	C	-0.0371074	0.00758022	6.00436480540245	0.0059	0.0099	0.2618539112879401
LA – V (max)	CKD	0.3	8	93656348	T	C	0.059141	0.0117934	6.173925197299173	0.0117	0.0164	0.324863495532006
LA – V (max)	eGFR	0.3	1	206795108	G	A	-0.0430079	0.00759166	7.823908740944319	-0.00016	0.0003575	0.1836924005680602
LA – V (max)	eGFR	0.3	17	31646282	T	C	-0.0384448	0.00776629	6.055517327849832	-5e-06	0.0003685	0.0045842014575849
LA – V (max)	eGFR	0.3	19	46217026	G	A	-0.0424177	0.0084835	6.259637310505756	0.001162	0.0004206	2.240785568765756
LA – V (max)	eGFR	0.3	2	134531553	G	A	-0.0393192	0.00802889	6.017728766960432	-0.000136	0.0003635	0.1503349445212672
LA – V (max)	eGFR	0.3	2	179770998	G	A	0.0658193	0.0132485	6.1249387366083	-0.001462	0.0006221	1.7263044120699078
LA – V (max)	eGFR	0.3	3	99192230	G	A	0.11164	0.0226277	6.055517327849832	-0.000719	0.0010797	0.2961929347256713
LA – V (max)	eGFR	0.3	5	32819073	T	C	0.0373183	0.00760754	6.102372908709558	0.00072	0.000356	1.3663295939485562
LA – V (max)	eGFR	0.3	8	11628471	T	C	-0.0371074	0.00758022	6.00436480540245	-0.000786	0.0003582	1.5506759069012732
LA – V (max)	eGFR	0.3	8	93656348	T	C	0.059141	0.0117934	6.173925197299173	-0.000326	0.0005804	0.2411637752530417
LA – V (max)	Alzheimer's Disease	0.3	1	10730261	T	C	0.0949964	0.0192492	6.031517051446065	-0.0067	0.0391	0.0638382590888423
LA – V (max)	Alzheimer's Disease	0.3	1	206795108	G	A	-0.0430079	0.00759166	7.823908740944319	0.0024	0.015	0.0588862729628984
LA – V (max)	Alzheimer's Disease	0.3	10	92730517	T	G	-0.0378563	0.00764379	6.130768280269024	-0.0238	0.0171	0.7827793443554812
LA – V (max)	Alzheimer's Disease	0.3	17	31646282	T	C	-0.0384448	0.00776629	6.055517327849832	0.0179	0.0148	0.6437828657802648
LA – V (max)	Alzheimer's Disease	0.3	19	46217026	G	A	-0.0424177	0.0084835	6.259637310505756	-0.0299	0.0171	1.0960964733098364
LA – V (max)	Alzheimer's Disease	0.3	2	134531553	G	A	-0.0393192	0.00802889	6.017728766960432	-0.0167	0.0152	0.5639964643301035
LA – V (max)	Alzheimer's Disease	0.3	2	179770998	G	A	0.0658193	0.0132485	6.1249387366083	-0.0517	0.0255	1.368251925603431
LA – V (max)	Alzheimer's Disease	0.3	3	99192230	G	A	0.11164	0.0226277	6.055517327849832	-0.0243	0.0475	0.216096420727265
LA – V (max)	Alzheimer's Disease	0.3	5	32819073	T	C	0.0373183	0.00760754	6.102372908709558	-0.0219	0.0145	0.8777841217271733
LA – V (max)	Alzheimer's Disease	0.3	6	134226147	T	C	0.0375307	0.00760556	6.091514981121351	0.0169	0.0157	0.5489815478445427
LA – V (max)	Alzheimer's Disease	0.3	8	9084919	TCA	T	0.0363126	0.00744402	6.036212172654444	0.0014	0.0147	0.0352219779776239
LA – V (max)	Alzheimer's Disease	0.3	8	11628471	T	C	-0.0371074	0.00758022	6.00436480540245	0.0132	0.0145	0.4403327216119423
LA – V (max)	Alzheimer's Disease	0.3	8	93656348	T	C	0.059141	0.0117934	6.173925197299173	0.0254	0.0234	0.5567370125413049
LA – V (max)	C-reactive protein	0.3	1	10730261	T	C	0.0949964	0.0192492	6.031517051446065	-0.0093	0.0122	0.3507782006186998
LA – V (max)	C-reactive protein	0.3	1	206795108	G	A	-0.0430079	0.00759166	7.823908740944319	-0.0048	0.0044	0.5601734601853151
LA – V (max)	C-reactive protein	0.3	10	92730517	T	G	-0.0378563	0.00764379	6.130768280269024	-0.0	0.0052	1e-323
LA – V (max)	C-reactive protein	0.3	17	31646282	T	C	-0.0384448	0.00776629	6.055517327849832	0.0018	0.0043	0.1703713743018556
LA – V (max)	C-reactive protein	0.3	19	46217026	G	A	-0.0424177	0.0084835	6.259637310505756	-0.0168	0.0052	2.9084822667809425
LA – V (max)	C-reactive protein	0.3	2	134531553	G	A	-0.0393192	0.00802889	6.017728766960432	-0.0036	0.0043	0.3952611669689768
LA – V (max)	C-reactive protein	0.3	2	179770998	G	A	0.0658193	0.0132485	6.1249387366083	-0.0118	0.0077	0.9016778623716188
LA – V (max)	C-reactive protein	0.3	3	99192230	G	A	0.11164	0.0226277	6.055517327849832	0.0023	0.0133	0.0641378771203233
LA – V (max)	C-reactive protein	0.3	5	32819073	T	C	0.0373183	0.00760754	6.102372908709558	-0.0024	0.0042	0.2458740936259294
LA – V (max)	C-reactive protein	0.3	6	134226147	T	C	0.0375307	0.00760556	6.091514981121351	0.0044	0.0046	0.4700454377448535
LA – V (max)	C-reactive protein	0.3	8	11628471	T	C	-0.0371074	0.00758022	6.00436480540245	-0.0191	0.0042	5.265550380518483
LA – V (max)	C-reactive protein	0.3	8	93656348	T	C	0.059141	0.0117934	6.173925197299173	0.0065	0.0068	0.4696316443330524
LA – V (max)	BMI	0.3	1	10730261	T	C	0.0949964	0.0192492	6.031517051446065	0.011	0.0049	1.609064892896621
LA – V (max)	BMI	0.3	1	206795108	G	A	-0.0430079	0.00759166	7.823908740944319	0.0	0.0019	0.0021332737608552
LA – V (max)	BMI	0.3	17	31646282	T	C	-0.0384448	0.00776629	6.055517327849832	0.0024	0.002	0.6362000545208907
LA – V (max)	BMI	0.3	19	46217026	G	A	-0.0424177	0.0084835	6.259637310505756	0.003	0.0022	0.7798919119599449
LA – V (max)	BMI	0.3	2	134531553	G	A	-0.0393192	0.00802889	6.017728766960432	0.0021	0.0018	0.6208758539296081
LA – V (max)	BMI	0.3	2	179770998	G	A	0.0658193	0.0132485	6.1249387366083	0.0014	0.0034	0.1687703061329366
LA – V (max)	BMI	0.3	3	99192230	G	A	0.11164	0.0226277	6.055517327849832	0.0048	0.0055	0.4164611807456478
LA – V (max)	BMI	0.3	5	32819073	T	C	0.0373183	0.00760754	6.102372908709558	0.0014	0.0016	0.3985919394653162
LA – V (max)	BMI	0.3	6	134226147	T	C	0.0375307	0.00760556	6.091514981121351	0.0009	0.0019	0.1799956931916821
LA – V (max)	BMI	0.3	8	11628471	T	C	-0.0371074	0.00758022	6.00436480540245	-0.0091	0.0019	5.625985259708089
LA – V (max)	BMI	0.3	8	93656348	T	C	0.059141	0.0117934	6.173925197299173	0.0035	0.0031	0.6018863082694975
LA – V (max)	FCV	0.3	1	6568243	TGGGGG	T	-0.0498448	0.00993836	6.2441251443275085	-0.00396872	0.00245405	0.9753747893870124
LA – V (max)	FCV	0.3	1	206795108	G	A	-0.0430079	0.00759166	7.823908740944319	0.000824539	0.00187335	0.1805646516525721
LA – V (max)	FCV	0.3	10	92730517	T	G	-0.0378563	0.00764379	6.130768280269024	0.00174671	0.00187677	0.4534462325435466
LA – V (max)	FCV	0.3	11	61575807	CA	C	-0.0407527	0.00808945	6.2839966563652006	-0.00475735	0.00199772	1.7632587385595488
LA – V (max)	FCV	0.3	13	114079999	CT	C	-0.0481404	0.00922213	6.769551078621726	0.00307492	0.00226551	0.7577220109394471
LA – V (max)	FCV	0.3	16	53520037	GA	G	0.0379302	0.00759278	6.119186407719209	0.00330265	0.0018657	1.1152238881236036
LA – V (max)	FCV	0.3	17	31646282	T	C	-0.0384448	0.00776629	6.055517327849832	-0.000248018	0.00190838	0.0474032029917556
LA – V (max)	FCV	0.3	2	134531553	G	A	-0.0393192	0.00802889	6.017728766960432	-0.000647159	0.00197107	0.1292082124060743
LA – V (max)	FCV	0.3	2	179770998	G	A	0.0658193	0.0132485	6.1249387366083	0.000788953	0.00325597	0.0922984898583076
LA – V (max)	FCV	0.3	6	134226147	T	C	0.0375307	0.00760556	6.091514981121351	0.00607569	0.00187153	2.932204064705136
LA – V (max)	FCV	0.3	7	115473576	GT	G	-0.0445785	0.00894411	6.1487416512809245	0.0018329	0.002192	0.3946356869439982
LA – V (max)	FCV	0.3	8	9084919	TCA	T	0.0363126	0.00744402	6.036212172654444	-0.00403286	0.00183306	1.5559114643943412
LA – V (max)	FCV	0.3	8	11628471	T	C	-0.0371074	0.00758022	6.00436480540245	0.00324118	0.00185928	1.0899543284787774
LA – V (max)	FCV	0.3	8	93656348	T	C	0.059141	0.0117934	6.173925197299173	0.00118945	0.0028918	0.1669555748393378
LA – V (max)	FEV	0.3	1	6568243	TGGGGG	T	-0.0498448	0.00993836	6.2441251443275085	-0.00147403	0.00189251	0.3604597252959874
LA – V (max)	FEV	0.3	1	206795108	G	A	-0.0430079	0.00759166	7.823908740944319	0.00149132	0.00144468	0.5200793492871119
LA – V (max)	FEV	0.3	10	92730517	T	G	-0.0378563	0.00764379	6.130768280269024	-0.000661694	0.00144732	0.1887347404419727
LA – V (max)	FEV	0.3	11	61575807	CA	C	-0.0407527	0.00808945	6.2839966563652006	-0.00437161	0.00154059	2.342428847847635
LA – V (max)	FEV	0.3	13	114079999	CT	C	-0.0481404	0.00922213	6.769551078621726	-0.000165584	0.00174711	0.0340963728475691
LA – V (max)	FEV	0.3	16	53520037	GA	G	0.0379302	0.00759278	6.119186407719209	0.0027698	0.00143878	1.2658581087998817
LA – V (max)	FEV	0.3	17	31646282	T	C	-0.0384448	0.00776629	6.055517327849832	-0.000804529	0.0014717	0.2331352458857275
LA – V (max)	FEV	0.3	19	46217026	G	A	-0.0424177	0.0084835	6.259637310505756	-0.000586957	0.00160578	0.1458652801595927
LA – V (max)	FEV	0.3	2	134531553	G	A	-0.0393192	0.00802889	6.017728766960432	0.000724788	0.00152004	0.1982609218709535
LA – V (max)	FEV	0.3	2	179770998	G	A	0.0658193	0.0132485	6.1249387366083	0.00137021	0.00251093	0.2326422524728139
LA – V (max)	FEV	0.3	3	99192230	G	A	0.11164	0.0226277	6.055517327849832	-0.00347129	0.00426344	0.3813965708528442
LA – V (max)	FEV	0.3	6	134226147	T	C	0.0375307	0.00760556	6.091514981121351	0.000570028	0.0014433	0.1593407208172823
LA – V (max)	FEV	0.3	7	115473576	GT	G	-0.0445785	0.00894411	6.1487416512809245	0.00102072	0.00169042	0.2628383794376313
LA – V (max)	FEV	0.3	8	11628471	T	C	-0.0371074	0.00758022	6.00436480540245	0.00543577	0.0014338	3.8239724421398655
LA – V (max)	FEV	0.3	8	93656348	T	C	0.059141	0.0117934	6.173925197299173	-0.00156216	0.00223008	0.3154975433050734
LA – V (max)	FEV	0.3	1	6568243	TGGGGG	T	-0.0498448	0.00993836	6.2441251443275085	-0.361228	0.338149	0.5445338577554938
LA – V (max)	FEV	0.3	1	10730261	T	C	0.0949964	0.0192492	6.031517051446065	1.54552	0.658722	1.722054022951967
LA – V (max)	FEV	0.3	1	206795108	G	A	-0.0430079	0.00759166	7.823908740944319	0.397048	0.258131	0.9065432925013964
LA – V (max)	FEV	0.3	10	92730517	T	G	-0.0378563	0.00764379	6.130768280269024	-0.382483	0.258603	0.8565729719122479
LA – V (max)	FEV	0.3	11	61575807	CA	C	-0.0407527	0.00808945	6.2839966563652006	-0.184757	0.275272	0.299204588919773
LA – V (max)	FEV	0.3	13	114079999	CT	C	-0.0481404	0.00922213	6.769551078621726	-0.0779341	0.312169	0.0953623426584213
LA – V (max)	FEV	0.3	16	53520037	GA	G	0.0379302	0.00759278	6.119186407719209	0.364837	0.257079	0.8072848336123188
LA – V (max)	FEV	0.3	17	31646282	T	C	-0.0384448	0.00776629	6.055517327849832	-0.267074	0.262959	0.508922792160267
LA – V (max)	FEV	0.3	19	46217026	G	A	-0.0424177	0.0084835	6.259637310505756	-0.170998	0.286917	0.2587026098701507
LA – V (max)	FEV	0.3	2	134531553	G	A	-0.0393192	0.00802889	6.017728766960432	-0.0720286	0.271597	0.1019042335967987
LA – V (max)	FEV	0.3	2	179770998	G	A	0.0658193	0.0132485	6.1249387366083	0.390969	0.448646	0.4162199101176732
LA – V (max)	FEV	0.3	3	99192230	G	A	0.11164	0.0226277	6.055517327849832	0.935186	0.76178	0.6583953523665983
LA – V (max)	FEV	0.3	5	32819073	T	C	0.0373183	0.00760754	6.102372908709558	-0.778608	0.258069	2.593003624265332
LA – V (max)	FEV	0.3	7	115473576	GT	G	-0.0445785	0.00894411	6.1487416512809245	0.223754	0.30204	0.3383671249959435
LA – V (max)	FEV	0.3	8	11628471	T	C	-0.0371074	0.00758022	6.00436480540245	0.85848	0.25619	3.093966806131731
LA – V (max)	FEV	0.3	8	93656348	T	C	0.059141	0.0117934	6.173925197299173	-0.264597	0.398466	0.2952790953775089
LA – V (max)	AAA	0.3	1	10730261	T	C	0.0949964	0.0192492	6.031517051446065	-0.10118	0.046696	1.5194182131708311
LA – V (max)	AAA	0.3	10	92730517	T	G	-0.0378563	0.00764379	6.130768280269024	0.024773	0.019148	0.7084091743419988
LA – V (max)	AAA	0.3	17	31646282	T	C	-0.0384448	0.00776629	6.055517327849832	0.0090121	0.017244	0.2209810280851294
LA – V (max)	AAA	0.3	19	46217026	G	A	-0.0424177	0.0084835	6.259637310505756	0.030784	0.02051	0.8748441704194698
LA – V (max)	AAA	0.3	2	134531553	G	A	-0.0393192	0.00802889	6.017728766960432	-0.013338	0.017218	0.3580304022979407
LA – V (max)	AAA	0.3	2	179770998	G	A	0.0658193	0.0132485	6.1249387366083	-0.012399	0.031683	0.1577028656719347
LA – V (max)	AAA	0.3	3	99192230	G	A	0.11164	0.0226277	6.055517327849832	0.031143	0.045008	0.3106911408763798
LA – V (max)	AAA	0.3	5	32819073	T	C	0.0373183	0.00760754	6.102372908709558	0.024974	0.017531	0.8116340739368517
LA – V (max)	AAA	0.3	6	134226147	T	C	0.0375307	0.00760556	6.091514981121351	0.0093222	0.017609	0.2243895519936393
LA – V (max)	AAA	0.3	8	9084919	TCA	T	0.0363126	0.00744402	6.036212172654444	0.023473	0.028212	0.3921162556430101
LA – V (max)	AAA	0.3	8	11628471	T	C	-0.0371074	0.00758022	6.00436480540245	-0.024732	0.017267	0.8178707859470016
LA – V (max)	AAA	0.3	8	93656348	T	C	0.059141	0.0117934	6.173925197299173	0.058301	0.03033	1.2629664686661224
LA – V (max)	VTE	0.3	1	10730261	T	C	0.0949964	0.0192492	6.031517051446065	0.0051228	0.0256	0.0749974923190224
LA – V (max)	VTE	0.3	10	92730517	T	G	-0.0378563	0.00764379	6.130768280269024	-0.0045933	0.010219	0.1850203162392432
LA – V (max)	VTE	0.3	17	31646282	T	C	-0.0384448	0.00776629	6.055517327849832	0.0021031	0.009797	0.0809219076239261
LA – V (max)	VTE	0.3	19	46217026	G	A	-0.0424177	0.0084835	6.259637310505756	0.032006	0.011448	2.285837953901147
LA – V (max)	VTE	0.3	2	134531553	G	A	-0.0393192	0.00802889	6.017728766960432	0.011702	0.0098397	0.6302277114030372
LA – V (max)	VTE	0.3	2	179770998	G	A	0.0658193	0.0132485	6.1249387366083	-0.00089097	0.01744	0.0180455555300264
LA – V (max)	VTE	0.3	3	99192230	G	A	0.11164	0.0226277	6.055517327849832	-0.0079839	0.025748	0.1211910676407945
LA – V (max)	VTE	0.3	5	32819073	T	C	0.0373183	0.00760754	6.102372908709558	-0.025658	0.010039	1.9746941347352296
LA – V (max)	VTE	0.3	6	134226147	T	C	0.0375307	0.00760556	6.091514981121351	-0.0073832	0.010055	0.3346066497202881
LA – V (max)	VTE	0.3	8	9084919	TCA	T	0.0363126	0.00744402	6.036212172654444	0.018991	0.013291	0.8153085691824012
LA – V (max)	VTE	0.3	8	11628471	T	C	-0.0371074	0.00758022	6.00436480540245	-0.017274	0.0099055	1.0905509530187334
LA – V (max)	VTE	0.3	8	93656348	T	C	0.059141	0.0117934	6.173925197299173	0.017468	0.016595	0.5338741295818008
LA – V (max)	HF	0.3	1	10730261	T	C	0.0949964	0.0192492	6.031517051446065	0.02427	0.019893	0.6526699846830496
LA – V (max)	HF	0.3	10	92730517	T	G	-0.0378563	0.00764379	6.130768280269024	0.0055289	0.0080054	0.3099812192113046
LA – V (max)	HF	0.3	17	31646282	T	C	-0.0384448	0.00776629	6.055517327849832	0.010509	0.007512	0.7910214827237465
LA – V (max)	HF	0.3	19	46217026	G	A	-0.0424177	0.0084835	6.259637310505756	0.0048858	0.0086548	0.2423003749122612
LA – V (max)	HF	0.3	2	134531553	G	A	-0.0393192	0.00802889	6.017728766960432	-0.002103	0.0074836	0.1086298253038518
LA – V (max)	HF	0.3	2	179770998	G	A	0.0658193	0.0132485	6.1249387366083	0.0036866	0.013502	0.1052410056281078
LA – V (max)	HF	0.3	3	99192230	G	A	0.11164	0.0226277	6.055517327849832	-0.013449	0.019002	0.3195738291418546
LA – V (max)	HF	0.3	5	32819073	T	C	0.0373183	0.00760754	6.102372908709558	0.010548	0.0075022	0.796695083861517
LA – V (max)	HF	0.3	6	134226147	T	C	0.0375307	0.00760556	6.091514981121351	-0.024163	0.0075004	2.894489815230026
LA – V (max)	HF	0.3	8	9084919	TCA	T	0.0363126	0.00744402	6.036212172654444	0.0048874	0.010227	0.1988021655408511
LA – V (max)	HF	0.3	8	11628471	T	C	-0.0371074	0.00758022	6.00436480540245	-0.0080209	0.0076647	0.5297365530349216
LA – V (max)	HF	0.3	8	93656348	T	C	0.059141	0.0117934	6.173925197299173	0.020514	0.013419	0.8985966494446693
LA – V (max)	Cardio-embolic stroke	0.3	1	206795108	G	A	-0.0430079	0.00759166	7.823908740944319	0.0028999999999979	0.0171	0.0636370804022555
LA – V (max)	Cardio-embolic stroke	0.3	19	46217026	G	A	-0.0424177	0.0084835	6.259637310505756	-0.0169000000000004	0.0195	0.41150419899279
LA – V (max)	Cardio-embolic stroke	0.3	2	134531553	G	A	-0.0393192	0.00802889	6.017728766960432	-0.0138000000000002	0.0168	0.3835244861114345
LA – V (max)	Cardio-embolic stroke	0.3	2	179770998	G	A	0.0658193	0.0132485	6.1249387366083	-0.0109999999999997	0.0279	0.1595802222635138
LA – V (max)	Cardio-embolic stroke	0.3	3	99192230	G	A	0.11164	0.0226277	6.055517327849832	0.0544	0.0527	0.5205686628022635
LA – V (max)	Cardio-embolic stroke	0.3	8	10837420	G	A	0.0367494	0.00752129	6.022276394711152	-0.0179999999999997	0.0165	0.5616158929652859
LA – V (max)	Ischemic stroke	0.3	1	206795108	G	A	-0.0430079	0.00759166	7.823908740944319	0.0007999999999995	0.0074	0.0390538042661685
LA – V (max)	Ischemic stroke	0.3	19	46217026	G	A	-0.0424177	0.0084835	6.259637310505756	-0.0084000000000003	0.0085	0.486649201194043
LA – V (max)	Ischemic stroke	0.3	2	134531553	G	A	-0.0393192	0.00802889	6.017728766960432	-0.0027999999999999	0.0073	0.1540961611012174
LA – V (max)	Ischemic stroke	0.3	2	179770998	G	A	0.0658193	0.0132485	6.1249387366083	-0.0018000000000002	0.0126	0.0514403378910384
LA – V (max)	Ischemic stroke	0.3	3	99192230	G	A	0.11164	0.0226277	6.055517327849832	-0.0318999999999998	0.0205	0.920456992597094
LA – V (max)	Ischemic stroke	0.3	8	10837420	G	A	0.0367494	0.00752129	6.022276394711152	0.0034000000000014	0.0077	0.1810486883598272
LA – V (max)	Larger artery stroke	0.3	1	206795108	G	A	-0.0430079	0.00759166	7.823908740944319	0.0136000000000021	0.0225	0.2646406669982892
LA – V (max)	Larger artery stroke	0.3	19	46217026	G	A	-0.0424177	0.0084835	6.259637310505756	-0.0481	0.0259	1.2014874669686484
LA – V (max)	Larger artery stroke	0.3	2	134531553	G	A	-0.0393192	0.00802889	6.017728766960432	0.0336999999999986	0.0227	0.8645493006544862
LA – V (max)	Larger artery stroke	0.3	2	179770998	G	A	0.0658193	0.0132485	6.1249387366083	0.0207999999999993	0.0373	0.2388994610418577
LA – V (max)	Larger artery stroke	0.3	3	99192230	G	A	0.11164	0.0226277	6.055517327849832	-0.0223000000000005	0.076	0.1136785134405202
LA – V (max)	Larger artery stroke	0.3	8	10837420	G	A	0.0367494	0.00752129	6.022276394711152	0.0007000000000033	0.022	0.0108617757842109
LA – V (max)	Small vessel stroke	0.3	1	206795108	G	A	-0.0430079	0.00759166	7.823908740944319	0.011899999999996	0.0209	0.2447351085877532
LA – V (max)	Small vessel stroke	0.3	19	46217026	G	A	-0.0424177	0.0084835	6.259637310505756	-0.0079000000000002	0.0239	0.130650919240907
LA – V (max)	Small vessel stroke	0.3	2	134531553	G	A	-0.0393192	0.00802889	6.017728766960432	0.0265999999999993	0.0208	0.6959405337824008
LA – V (max)	Small vessel stroke	0.3	2	179770998	G	A	0.0658193	0.0132485	6.1249387366083	-0.0237999999999998	0.0345	0.3086532358651782
LA – V (max)	Small vessel stroke	0.3	3	99192230	G	A	0.11164	0.0226277	6.055517327849832	-0.0133	0.0673	0.0740694021315286
LA – V (max)	Small vessel stroke	0.3	8	10837420	G	A	0.0367494	0.00752129	6.022276394711152	-0.0007000000000003	0.0204	0.0112181565463597
LA – V (max)	Any stroke	0.3	1	206795108	G	A	-0.0430079	0.00759166	7.823908740944319	-0.0018000000000002	0.0069	0.0977794717206853
LA – V (max)	Any stroke	0.3	19	46217026	G	A	-0.0424177	0.0084835	6.259637310505756	-0.0084999999999996	0.0079	0.5460704079422714
LA – V (max)	Any stroke	0.3	2	134531553	G	A	-0.0393192	0.00802889	6.017728766960432	-0.0027999999999999	0.0069	0.1652614810961589
LA – V (max)	Any stroke	0.3	2	179770998	G	A	0.0658193	0.0132485	6.1249387366083	-0.0051999999999997	0.0115	0.1855526214775123
LA – V (max)	Any stroke	0.3	3	99192230	G	A	0.11164	0.0226277	6.055517327849832	-0.0195000000000002	0.019	0.5145625189236986
LA – V (max)	Any stroke	0.3	8	10837420	G	A	0.0367494	0.00752129	6.022276394711152	0.0065000000000021	0.0071	0.439256698945288
AF	HbA1c	0.3	1	10798552	T	C	0.0356	0.007	6.400444409014019	-0.026771	0.015994	1.0261289378857796
AF	HbA1c	0.3	1	22285712	C	A	0.0552	0.0112	6.037772768649915	0.0138	0.025542	0.2298773318547449
AF	HbA1c	0.3	1	41544279	T	G	0.0439	0.007	9.540004743952608	0.00089643	0.01623	0.0195648224644528
AF	HbA1c	0.3	1	49452562	G	A	0.0905	0.0182	6.178486471595227	-0.013817	0.040429	0.135168655881732
AF	HbA1c	0.3	1	100131959	T	C	-0.0357	0.0072	6.072167867133418	-0.00061321	0.016588	0.0129999853426514
AF	HbA1c	0.3	1	112413022	T	C	0.0551	0.0112	6.025304128090317	-0.059753	0.027142	1.5574888750652152
AF	HbA1c	0.3	1	116253641	G	A	-0.0325	0.0066	6.022916879684147	-0.020463	0.015412	0.7345689331732874
AF	HbA1c	0.3	1	147345690	T	C	-0.1046	0.0207	6.357832365595055	-0.022998	0.034691	0.2946666558782352
AF	HbA1c	0.3	1	170814037	C	A	0.0438	0.0089	6.02571864112217	0.040001	0.019678	1.3759861973876215
AF	HbA1c	0.3	1	203049929	G	A	0.0356	0.0073	6.003707281458679	-0.031458	0.016822	1.2112661411722925
AF	HbA1c	0.3	1	227757994	T	C	-0.1061	0.0206	6.578560609779951	0.10641	0.047083	1.6230582428532412
AF	HbA1c	0.3	10	65160858	G	A	0.0461	0.0094	6.003225729138696	-0.019192	0.021938	0.4183119750954112
AF	HbA1c	0.3	10	69855363	T	C	0.0645	0.0128	6.318849250067578	0.0090991	0.030528	0.1159640409471232
AF	HbA1c	0.3	10	75367059	C	A	0.0815	0.0167	6.000695427661651	0.054083	0.037074	0.8397716428021413
AF	HbA1c	0.3	10	76899767	G	A	-0.0409	0.0082	6.199764210672647	0.014354	0.019301	0.340017282893615
AF	HbA1c	0.3	10	77989621	T	C	-0.0429	0.0087	6.102043189993048	-0.0092065	0.019785	0.1926679607088095
AF	HbA1c	0.3	10	104152143	C	A	0.0344	0.0069	6.117304737618403	-0.036095	0.016312	1.5699572112099838
AF	HbA1c	0.3	10	105342900	T	C	-0.0361	0.0073	6.040767750949004	0.020939	0.017073	0.6575575789681631
AF	HbA1c	0.3	10	112574402	T	C	-0.0514	0.0093	7.531948208545763	0.043159	0.020765	1.4240620282313965
AF	HbA1c	0.3	11	14060509	G	A	-0.0335	0.0069	6.005550862985964	0.0018854	0.015846	0.0432122768998082
AF	HbA1c	0.3	11	19990087	G	A	-0.0364	0.0073	6.152735898229236	-0.021713	0.017064	0.6920549241540694
AF	HbA1c	0.3	11	95092903	T	C	-0.0356	0.0071	6.297655641644232	-0.025413	0.016444	0.912751132204342
AF	HbA1c	0.3	11	121590615	C	A	-0.0383	0.0077	6.172307711325554	-0.018702	0.017443	0.5472325232975004
AF	HbA1c	0.3	11	128794234	T	C	0.0384	0.0078	6.017005545341336	0.0039122	0.017882	0.0825837741854235
AF	HbA1c	0.3	12	24815279	T	C	0.0453	0.0092	6.064089863569492	-0.012744	0.021155	0.2620920766253612
AF	HbA1c	0.3	12	26384556	G	A	-0.0545	0.0111	6.036731748473765	-0.013844	0.025435	0.2319171442768602
AF	HbA1c	0.3	12	26725341	G	A	0.0423	0.0082	6.630598586303376	-0.011652	0.019033	0.2672685868725989
AF	HbA1c	0.3	12	32968190	T	C	-0.0416	0.0079	6.864549300654486	-0.0079865	0.018445	0.1771652934051273
AF	HbA1c	0.3	12	39020552	T	C	-0.0678	0.0132	6.525201181199368	-0.038049	0.032531	0.6159155266174419
AF	HbA1c	0.3	12	56092668	T	C	-0.0773	0.0152	6.402853512166304	-0.057432	0.031742	1.1524520173817674
AF	HbA1c	0.3	12	57171516	T	C	0.0436	0.0079	7.406713932979542	0.032616	0.017949	1.1599441159001862
AF	HbA1c	0.3	12	69945795	G	A	-0.0357	0.0072	6.142185222028993	0.03256	0.01655	1.308547172412542
AF	HbA1c	0.3	12	76208361	G	A	0.0329	0.0067	6.033389013318065	-0.030869	0.015531	1.3292255203731385
AF	HbA1c	0.3	12	114771041	T	C	0.0578	0.0118	6.016824927962187	-0.0041312	0.027934	0.0543197355939494
AF	HbA1c	0.3	12	120671647	T	C	0.1404	0.0265	6.931814138253839	-0.0032138	0.050526	0.0226056690066213
AF	HbA1c	0.3	12	123291506	T	C	0.0602	0.0123	6.004320939488378	0.029941	0.030268	0.4913625624241051
AF	HbA1c	0.3	12	124812678	T	G	0.0479	0.0097	6.071552936790818	0.011805	0.023084	0.2153256609356879
AF	HbA1c	0.3	12	133142411	T	C	0.0463	0.0092	6.303294219066083	-0.023949	0.020566	0.6122009905376323
AF	HbA1c	0.3	13	22301981	T	C	-0.0405	0.0083	6.0269645593130665	0.041094	0.01949	1.4560808821466642
AF	HbA1c	0.3	13	23349769	G	A	-0.037	0.0075	6.13430394008393	-0.011178	0.016999	0.2917151037752388
AF	HbA1c	0.3	13	74513122	T	C	-0.034	0.0069	6.031330298279608	0.026255	0.0159	1.005700448273927
AF	HbA1c	0.3	13	113848387	G	A	-0.0419	0.0085	6.06590573164452	-0.021932	0.019348	0.5901175754817565
AF	HbA1c	0.3	14	23855320	G	A	0.055	0.0109	6.346305204684918	0.030478	0.023557	0.7083426038978193
AF	HbA1c	0.3	14	32923290	T	C	-0.0482	0.0097	6.192059278784501	0.037844	0.023107	0.993662339625449
AF	HbA1c	0.3	14	35203966	T	C	-0.0507	0.0103	6.075513956266085	0.02611	0.020183	0.7082094936142159
AF	HbA1c	0.3	14	64682646	G	A	0.0668	0.0135	6.104356495175921	-0.050438	0.028246	1.1298947016472027
AF	HbA1c	0.3	14	73458775	T	C	-0.0338	0.0069	6.008330992620052	-0.015395	0.015986	0.4742686431492944
AF	HbA1c	0.3	14	77422803	T	C	0.039	0.0072	7.3029451077274254	0.024596	0.016072	0.8999052849850107
AF	HbA1c	0.3	15	65607479	T	C	0.0501	0.01	6.265120197207373	-0.038737	0.017253	1.6062669001709915
AF	HbA1c	0.3	15	70457720	G	A	-0.0411	0.0081	6.457423523739471	-0.029608	0.018293	0.9765829101588952
AF	HbA1c	0.3	15	73497874	T	C	-0.0327	0.0067	6.040338629726505	0.02814	0.015485	1.1600633887684408
AF	HbA1c	0.3	15	80694883	C	A	0.0334	0.0067	6.220042948753094	0.0090542	0.015489	0.2527125160196438
AF	HbA1c	0.3	15	80993155	T	C	0.0331	0.0067	6.097670694141681	-0.0037679	0.015409	0.0932233447404059
AF	HbA1c	0.3	15	99276297	G	A	0.035	0.0071	6.053007659251628	0.020151	0.016603	0.6481071080960393
AF	HbA1c	0.3	16	1717795	T	G	-0.1627	0.0324	6.298086788787656	0.09887	0.064694	0.8981155128324578
AF	HbA1c	0.3	16	2005982	T	C	-0.04	0.0075	7.029002634427514	-0.026249	0.016829	0.9251835593548252
AF	HbA1c	0.3	16	2266173	T	C	0.037	0.0075	6.031190286087142	0.013359	0.017008	0.3643252860299688
AF	HbA1c	0.3	16	73136458	T	C	0.0349	0.007	6.166088284928621	0.0032905	0.01638	0.0753124622636456
AF	HbA1c	0.3	16	78172493	G	A	-0.042	0.0085	6.182765269574502	0.032217	0.019587	0.9999565727231372
AF	HbA1c	0.3	17	1244890	T	C	-0.0602	0.0123	6.012736045877764	0.02513	0.028102	0.4303920324531756
AF	HbA1c	0.3	17	2087605	T	C	0.036	0.0071	6.449771646944906	-0.039828	0.016489	1.8036303468323915
AF	HbA1c	0.3	17	7363088	T	C	0.0336	0.0068	6.0258108088818325	0.01805	0.015984	0.5870692914704047
AF	HbA1c	0.3	17	12568437	G	A	0.0557	0.0112	6.157702865671935	-0.023263	0.025308	0.4461291046563375
AF	HbA1c	0.3	17	37838301	G	A	0.0356	0.0073	6.000782434469897	0.027795	0.016766	1.0115837505840677
AF	HbA1c	0.3	17	43761565	T	C	0.0405	0.0083	6.001915112063444	-0.046081	0.017834	2.010069876264675
AF	HbA1c	0.3	17	45244074	T	C	0.0511	0.0101	6.330497165895657	0.044944	0.022314	1.356646038023137
AF	HbA1c	0.3	18	46526473	T	G	0.0347	0.0068	6.504455662453552	0.02474	0.015663	0.9422578441712472
AF	HbA1c	0.3	18	48754178	G	A	0.0595	0.0121	6.044023777751675	0.04147	0.027662	0.873414072045662
AF	HbA1c	0.3	19	5174882	G	A	0.034	0.0069	6.007358130121602	0.015031	0.015681	0.4713532115119109
AF	HbA1c	0.3	19	48163540	G	A	-0.0352	0.0072	6.035269078946371	-0.0079929	0.016491	0.2021164336153292
AF	HbA1c	0.3	2	26143786	T	C	-0.0362	0.0074	6.0496838360754	-0.009252	0.017006	0.231798632316811
AF	HbA1c	0.3	2	26544949	G	A	-0.0736	0.014	6.84103473961659	-0.0086695	0.032636	0.1020926318451817
AF	HbA1c	0.3	2	61785680	T	C	-0.0328	0.0067	6.004452550524863	0.026243	0.015467	1.0469703817123328
AF	HbA1c	0.3	2	65331512	T	C	-0.0427	0.0087	6.000477986871096	-0.026269	0.019992	0.7238600146498577
AF	HbA1c	0.3	2	69985644	T	C	0.0496	0.0101	6.000260654893432	-0.0029263	0.024333	0.0436970743624883
AF	HbA1c	0.3	2	86725369	T	G	-0.0447	0.0091	6.034469056377139	-0.032713	0.020992	0.923905953317525
AF	HbA1c	0.3	2	145846929	G	A	-0.0558	0.0113	6.066664589922349	0.022335	0.026368	0.4012313726032163
AF	HbA1c	0.3	2	148442272	T	C	0.036	0.0071	6.4129628822565445	0.0066934	0.016428	0.1651471245268787
AF	HbA1c	0.3	2	174938392	T	G	-0.1115	0.022	6.387852161673513	0.052723	0.045033	0.6167413182918249
AF	HbA1c	0.3	2	175427843	T	G	-0.0488	0.01	6.010906307389675	0.0090646	0.022404	0.1638151847449794
AF	HbA1c	0.3	2	179270333	G	A	0.1233	0.0249	6.129011186239425	0.078512	0.053022	0.8580174844471962
AF	HbA1c	0.3	2	198281743	T	C	-0.0344	0.007	6.02525809549905	0.0077616	0.016312	0.1977669144524497
AF	HbA1c	0.3	2	201030247	T	C	-0.0335	0.0068	6.109970413836583	0.02663	0.015594	1.056995454615648
AF	HbA1c	0.3	2	208343690	T	C	-0.0396	0.008	6.082862247243556	0.029652	0.015682	1.2317541986681224
AF	HbA1c	0.3	2	213344157	C	A	-0.0331	0.0068	6.001697059901459	-0.013926	0.01559	0.4298074389042741
AF	HbA1c	0.3	20	6668193	G	A	0.0342	0.0069	6.055665408029218	0.021096	0.015823	0.7388561322993329
AF	HbA1c	0.3	20	36844116	T	C	-0.0331	0.0067	6.121191067640795	0.053252	0.015388	3.268556292443421
AF	HbA1c	0.3	20	61157939	T	C	0.0356	0.0071	6.315334135974139	0.00031205	0.015699	0.0069431160985506
AF	HbA1c	0.3	21	36472918	G	A	0.0376	0.0076	6.124591439922937	0.017731	0.017584	0.5040673298769562
AF	HbA1c	0.3	21	36829076	T	C	-0.0363	0.0071	6.499900808084277	-0.033503	0.015974	1.4441803169388088
AF	HbA1c	0.3	21	45759689	T	C	-0.0421	0.0085	6.153353671422883	-0.010471	0.019249	0.2317616039605425
AF	HbA1c	0.3	22	18587994	G	A	0.0394	0.0078	6.369775589247568	0.031637	0.01789	1.113593885890273
AF	HbA1c	0.3	22	26236128	T	C	-0.0359	0.007	6.497846107128639	0.0046384	0.016099	0.1116744548789549
AF	HbA1c	0.3	22	38891435	G	A	-0.0436	0.0089	6.071450532998337	-0.04967	0.020011	1.8840900781229395
AF	HbA1c	0.3	22	42245763	T	C	-0.0358	0.0073	6.062933687982572	-0.0014566	0.016861	0.0309756883561197
AF	HbA1c	0.3	3	24422751	T	C	-0.0328	0.0067	6.073554652181611	-0.008989	0.015515	0.2500010234416508
AF	HbA1c	0.3	3	37922913	G	A	0.1683	0.0301	7.65521487736734	-0.18929	0.062597	2.602877233402422
AF	HbA1c	0.3	3	38668192	G	A	0.0411	0.0082	6.234853209891975	0.0039461	0.01859	0.0799288757024759
AF	HbA1c	0.3	3	69419233	G	A	0.036	0.0073	6.069152808317503	0.0091975	0.01675	0.2343835935067819
AF	HbA1c	0.3	3	89546332	G	A	0.0369	0.0075	6.007313960837872	-0.029543	0.017191	1.06701411049281
AF	HbA1c	0.3	3	111496777	T	C	0.0414	0.0085	6.000477986871096	0.03869	0.019914	1.283762868427589
AF	HbA1c	0.3	3	136188837	T	C	0.0333	0.0068	6.008021209005417	0.0088733	0.015748	0.2417544358310625
AF	HbA1c	0.3	3	141129999	G	A	0.0345	0.0071	6.0040578370074495	-0.038466	0.016141	1.7652549993719484
AF	HbA1c	0.3	3	179037434	T	C	-0.0424	0.0086	6.021043834782408	-0.031508	0.020838	0.8843229348841627
AF	HbA1c	0.3	3	194796632	T	C	-0.0394	0.0076	6.718512112059919	-0.0076454	0.017492	0.1791092101009435
AF	HbA1c	0.3	4	10120018	G	A	-0.0351	0.0072	6.002744710179897	0.019815	0.016464	0.64056296169601
AF	HbA1c	0.3	4	57808917	G	A	-0.0331	0.0067	6.120445399061025	-0.0089383	0.015377	0.2509984332955794
AF	HbA1c	0.3	4	74023687	G	A	-0.0496	0.0101	6.015562705203924	0.033583	0.023875	0.7971304122847893
AF	HbA1c	0.3	4	81202048	T	G	-0.0381	0.0075	6.436637590513392	0.033265	0.01738	1.254776823785165
AF	HbA1c	0.3	4	83979457	G	A	0.0347	0.0071	6.013273040668781	0.017345	0.015543	0.5776400063999285
AF	HbA1c	0.3	4	112122663	T	C	0.0456	0.0093	6.010194349063174	0.017006	0.022168	0.3535864704004015
AF	HbA1c	0.3	4	114346987	T	C	-0.0502	0.0102	6.092051478387727	-0.010637	0.0169	0.2764622384679431
AF	HbA1c	0.3	4	148888491	G	A	0.0584	0.0119	6.026456531467511	-0.0016703	0.028424	0.0208433042284978
AF	HbA1c	0.3	4	174457149	G	A	-0.0334	0.0068	6.01655414265866	0.0031676	0.015751	0.0754054478792531
AF	HbA1c	0.3	5	51438551	T	C	-0.0706	0.0142	6.139183036135463	-0.022855	0.032722	0.3143567723489044
AF	HbA1c	0.3	5	106451454	T	C	0.0326	0.0067	6.005155150446602	0.028851	0.015398	1.2148125799706382
AF	HbA1c	0.3	5	113773913	G	A	0.0558	0.0114	6.004847623108546	-0.012596	0.026322	0.1990905553795869
AF	HbA1c	0.3	5	128193116	T	C	0.0386	0.0079	6.011441043121384	-0.004985	0.018273	0.1051303432547474
AF	HbA1c	0.3	5	137740622	T	C	0.0441	0.009	6.052860482357171	-0.0022258	0.020242	0.0397956841598627
AF	HbA1c	0.3	5	138543623	G	A	-0.1054	0.0204	6.596022036330646	-0.052374	0.040691	0.7032032252860448
AF	HbA1c	0.3	5	142957764	T	C	0.0332	0.0068	6.026779753147766	-0.014731	0.015714	0.4577473731401276
AF	HbA1c	0.3	5	168383730	G	A	-0.0698	0.0138	6.352519226826324	0.056788	0.034862	0.9857735706107704
AF	HbA1c	0.3	5	172597997	T	C	0.0346	0.0071	6.002395212539546	-0.024796	0.016342	0.8888047197928692
AF	HbA1c	0.3	5	173281795	T	C	0.0341	0.0067	6.505567101273601	-0.019887	0.015432	0.7044548901882588
AF	HbA1c	0.3	6	16443077	T	C	-0.0444	0.0087	6.5036239459876	-0.0040878	0.019151	0.0804094286757723
AF	HbA1c	0.3	6	18226340	G	A	-0.0413	0.0084	6.064442354906986	0.021106	0.019565	0.5517421158035314
AF	HbA1c	0.3	6	34190104	G	A	0.0791	0.0156	6.42969061456412	-0.03674	0.032029	0.5997211104359059
AF	HbA1c	0.3	6	36658742	T	C	-0.0436	0.0085	6.523893283159809	-0.048767	0.019575	1.895273955890025
AF	HbA1c	0.3	6	76216709	G	A	0.0504	0.0103	6.008375265465995	0.046934	0.024124	1.2864002669919368
AF	HbA1c	0.3	6	79510994	C	A	-0.0337	0.0069	6.014888020460647	-0.020034	0.015814	0.6878226435602214
AF	HbA1c	0.3	6	88030587	T	G	0.0379	0.0077	6.117134080278371	0.00019759	0.017518	0.0039263455147246
AF	HbA1c	0.3	6	100620931	T	C	-0.04	0.008	6.226798857643655	0.019603	0.017908	0.562741070416543
AF	HbA1c	0.3	6	117529850	T	C	0.0352	0.0068	6.600499338685389	0.0057509	0.015508	0.1482709110713113
AF	HbA1c	0.3	6	117863264	T	C	0.0377	0.0074	6.497709472085227	0.031423	0.017002	1.1899288597792024
AF	HbA1c	0.3	6	119012202	T	G	0.0383	0.0078	6.007667440952536	-0.018011	0.016471	0.5619483884378773
AF	HbA1c	0.3	6	122522901	G	A	0.0416	0.0085	6.002744710179897	0.011918	0.019723	0.2630778813203649
AF	HbA1c	0.3	6	124941961	G	A	-0.0427	0.0086	6.133122185662501	-0.011759	0.019969	0.2549486422056531
AF	HbA1c	0.3	6	135089554	T	C	0.0343	0.0069	6.1474590142302015	0.019834	0.015795	0.6793760449464625
AF	HbA1c	0.3	6	149285138	T	C	0.0342	0.0069	6.116111542111519	-0.0029394	0.015902	0.0688728071765472
AF	HbA1c	0.3	7	887628	T	C	-0.0334	0.0068	6.022962664775319	-0.031444	0.015526	1.3681201261261609
AF	HbA1c	0.3	7	14384832	T	C	0.041	0.0074	7.546987608878545	0.0026859	0.016564	0.0598871182956059
AF	HbA1c	0.3	7	28412207	T	C	-0.035	0.0067	6.785686102575601	0.021203	0.015477	0.7677919216036839
AF	HbA1c	0.3	7	74107374	G	A	0.0455	0.009	6.357535479757878	0.013182	0.019687	0.2983284182795087
AF	HbA1c	0.3	7	75059111	T	C	0.0437	0.0089	6.065804650652115	0.0093599	0.018608	0.211153131938789
AF	HbA1c	0.3	7	92286918	G	A	0.0345	0.007	6.067374055978218	0.042127	0.016227	2.025566607069254
AF	HbA1c	0.3	7	115894558	G	A	-0.0478	0.0097	6.032967117841298	0.01063	0.022465	0.1964882595503188
AF	HbA1c	0.3	7	128417044	T	G	0.0867	0.0149	8.281000362121281	-0.0081608	0.033892	0.091665133562691
AF	HbA1c	0.3	7	150655643	G	A	-0.0348	0.0071	6.018090829909208	-0.002443	0.016289	0.055132555512523
AF	HbA1c	0.3	8	11495702	T	G	-0.0525	0.0095	7.552686891176432	0.0099937	0.021351	0.1940032826590824
AF	HbA1c	0.3	8	11783690	T	C	-0.035	0.0071	6.026410376572743	0.041603	0.015626	2.1103398023120863
AF	HbA1c	0.3	8	17926357	G	A	-0.0335	0.0069	6.000651930793278	0.0088533	0.015738	0.2412773014546823
AF	HbA1c	0.3	8	21847424	G	A	-0.0764	0.0154	6.152797636019076	-0.037353	0.024312	0.9050399975633342
AF	HbA1c	0.3	8	124551779	G	A	0.0374	0.0067	7.6763354643919	0.011999	0.015413	0.3602048330937445
AF	HbA1c	0.3	8	141986395	T	C	-0.033	0.0067	6.083440780698886	-0.0045031	0.015517	0.1125683833676606
AF	HbA1c	0.3	9	8895687	T	C	0.0334	0.0067	6.179338865356405	-0.032317	0.015601	1.416631170107295
AF	HbA1c	0.3	9	77822904	T	C	-0.0497	0.0099	6.293965339285649	-0.0017319	0.016693	0.0374554663486737
AF	HbA1c	0.3	9	97694983	T	C	0.0655	0.0134	6.009306039320248	0.075763	0.029659	1.973262505761252
AF	HbA1c	0.3	9	99090155	T	C	0.0358	0.0073	6.003838706631993	-0.038562	0.017073	1.6214749184550858
AF	HbA1c	0.3	9	103348634	G	A	0.0335	0.0068	6.049537781094402	0.00059178	0.015574	0.013367083060788
AF	HbA1c	0.3	9	127178266	T	G	0.0341	0.0069	6.053646002773726	0.0012542	0.015916	0.0281723540571373
AF	HbA1c	0.3	9	139097135	G	A	-0.0344	0.0068	6.39083262569798	0.043695	0.015485	2.3209084029312894
AF	HbA1c	0.3	X	41212036	T	C	0.0431	0.0088	6.005418918740105	0.0069746	0.012941	0.2291995178787068
AF	SBP	0.3	1	49452562	G	A	0.0905	0.0182	6.178486471595227	-0.0172	0.0847	0.0762380391712997
AF	SBP	0.3	1	100131959	T	C	-0.0357	0.0072	6.072167867133418	0.0581	0.0325	1.134185619832032
AF	SBP	0.3	1	112413022	T	C	0.0551	0.0112	6.025304128090317	-0.0221	0.0533	0.1690266026773495
AF	SBP	0.3	1	116253641	G	A	-0.0325	0.0066	6.022916879684147	0.0433	0.0301	0.8233300673318504
AF	SBP	0.3	1	155055863	G	A	0.048	0.0098	6.011619434777991	-0.0908	0.0456	1.3327338806177256
AF	SBP	0.3	1	170814037	C	A	0.0438	0.0089	6.02571864112217	0.0037	0.0401	0.033623576911077
AF	SBP	0.3	1	203049929	G	A	0.0356	0.0073	6.003707281458679	-0.0025	0.0332	0.0270569918944317
AF	SBP	0.3	1	205722958	T	C	-0.0363	0.0067	7.181906130853364	0.0433	0.0307	0.7994230732451518
AF	SBP	0.3	1	214240916	T	C	0.1356	0.0271	6.247413821259591	-0.0858	0.1207	0.3211175853292642
AF	SBP	0.3	1	227757994	T	C	-0.1061	0.0206	6.578560609779951	-0.0466	0.0946	0.2060699932273154
AF	SBP	0.3	10	50322480	C	A	0.0338	0.0068	6.142788157683108	0.0756	0.0311	1.8259401922749745
AF	SBP	0.3	10	65160858	G	A	0.0461	0.0094	6.003225729138696	0.0113	0.0429	0.1008363585227811
AF	SBP	0.3	10	76899767	G	A	-0.0409	0.0082	6.199764210672647	-0.0464	0.0375	0.6639407221336507
AF	SBP	0.3	10	77989621	T	C	-0.0429	0.0087	6.102043189993048	-0.0191	0.0397	0.2000394725940164
AF	SBP	0.3	10	104152143	C	A	0.0344	0.0069	6.117304737618403	-0.0721	0.0319	1.6210573013865626
AF	SBP	0.3	10	112574402	T	C	-0.0514	0.0093	7.531948208545763	0.0586	0.0428	0.7677664788852664
AF	SBP	0.3	11	14060509	G	A	-0.0335	0.0069	6.005550862985964	-0.0871	0.031	2.3022477258322454
AF	SBP	0.3	11	19990087	G	A	-0.0364	0.0073	6.152735898229236	0.0116	0.0335	0.1369747037705295
AF	SBP	0.3	11	95092903	T	C	-0.0356	0.0071	6.297655641644232	-0.0198	0.0322	0.2684112348132612
AF	SBP	0.3	11	121590615	C	A	-0.0383	0.0077	6.172307711325554	-0.0987	0.0344	2.3841551171252977
AF	SBP	0.3	11	128794234	T	C	0.0384	0.0078	6.017005545341336	0.0162	0.0355	0.188023055663046
AF	SBP	0.3	12	24815279	T	C	0.0453	0.0092	6.064089863569492	-0.0918	0.0414	1.573163546196492
AF	SBP	0.3	12	26384556	G	A	-0.0545	0.0111	6.036731748473765	0.0184	0.0504	0.1452083059460145
AF	SBP	0.3	12	32968190	T	C	-0.0416	0.0079	6.864549300654486	0.0199	0.0359	0.2363474294354695
AF	SBP	0.3	12	39020552	T	C	-0.0678	0.0132	6.525201181199368	-0.1395	0.0613	1.641684359917804
AF	SBP	0.3	12	56092668	T	C	-0.0773	0.0152	6.402853512166304	-0.0514	0.0673	0.3514448443373293
AF	SBP	0.3	12	57171516	T	C	0.0436	0.0079	7.406713932979542	0.0021	0.035	0.0217281583893648
AF	SBP	0.3	12	114771041	T	C	0.0578	0.0118	6.016824927962187	-0.0058	0.053	0.0398623251362054
AF	SBP	0.3	12	120671647	T	C	0.1404	0.0265	6.931814138253839	-0.1686	0.1054	0.9597933724252888
AF	SBP	0.3	12	123291506	T	C	0.0602	0.0123	6.004320939488378	0.0314	0.0578	0.2309182128817811
AF	SBP	0.3	12	124426736	T	C	0.0343	0.007	6.001653462603636	0.1046	0.0317	3.0211806132671577
AF	SBP	0.3	12	124812678	T	G	0.0479	0.0097	6.071552936790818	0.0582	0.0448	0.7133190306450697
AF	SBP	0.3	13	22301981	T	C	-0.0405	0.0083	6.0269645593130665	-0.1213	0.0378	2.876801924968001
AF	SBP	0.3	13	23349769	G	A	-0.037	0.0075	6.13430394008393	-0.0103	0.0333	0.1203880929341491
AF	SBP	0.3	13	74513122	T	C	-0.034	0.0069	6.031330298279608	0.0172	0.0314	0.233959139618611
AF	SBP	0.3	13	113848387	G	A	-0.0419	0.0085	6.06590573164452	0.0452	0.0376	0.6386499756477336
AF	SBP	0.3	14	32923290	T	C	-0.0482	0.0097	6.192059278784501	-0.0019	0.0451	0.0152027429107071
AF	SBP	0.3	14	55260785	T	C	0.0326	0.0067	6.004189368323957	0.0157	0.0303	0.2185318571582017
AF	SBP	0.3	14	73458775	T	C	-0.0338	0.0069	6.008330992620052	-0.1041	0.0313	3.063486257521107
AF	SBP	0.3	14	77422803	T	C	0.039	0.0072	7.3029451077274254	0.0528	0.032	1.0042770780045347
AF	SBP	0.3	15	64009447	G	A	0.0351	0.0071	6.065855188207523	0.0922	0.0323	2.370284667352868
AF	SBP	0.3	15	70457720	G	A	-0.0411	0.0081	6.457423523739471	-0.0228	0.0371	0.2694599635228808
AF	SBP	0.3	15	73497874	T	C	-0.0327	0.0067	6.040338629726505	0.0381	0.0302	0.6815192748254827
AF	SBP	0.3	15	80694883	C	A	0.0334	0.0067	6.220042948753094	0.0153	0.0302	0.2124686838727657
AF	SBP	0.3	15	99276297	G	A	0.035	0.0071	6.053007659251628	0.0109	0.0326	0.1327093301451158
AF	SBP	0.3	16	2005982	T	C	-0.04	0.0075	7.029002634427514	0.069	0.0342	1.3558569494900812
AF	SBP	0.3	16	2266173	T	C	0.037	0.0075	6.031190286087142	0.0372	0.0348	0.5446982283429236
AF	SBP	0.3	16	28838073	G	A	-0.036	0.0074	6.001479117164962	0.0417	0.0337	0.6639407221336507
AF	SBP	0.3	16	73136458	T	C	0.0349	0.007	6.166088284928621	-0.0045	0.0319	0.0512936910951479
AF	SBP	0.3	16	78172493	G	A	-0.042	0.0085	6.182765269574502	0.036	0.0382	0.4606729364606249
AF	SBP	0.3	17	1244890	T	C	-0.0602	0.0123	6.012736045877764	-0.1491	0.0551	2.165706487557304
AF	SBP	0.3	17	7363088	T	C	0.0336	0.0068	6.0258108088818325	-0.0472	0.0314	0.8764750190572681
AF	SBP	0.3	17	12568437	G	A	0.0557	0.0112	6.157702865671935	-0.0116	0.0494	0.0891089113554718
AF	SBP	0.3	17	37838301	G	A	0.0356	0.0073	6.000782434469897	-0.0565	0.0331	1.0567033854333452
AF	SBP	0.3	18	46526473	T	G	0.0347	0.0068	6.504455662453552	0.0212	0.0307	0.3093609882840327
AF	SBP	0.3	18	48754178	G	A	0.0595	0.0121	6.044023777751675	0.103	0.0548	1.2195386671382824
AF	SBP	0.3	19	48163540	G	A	-0.0352	0.0072	6.035269078946371	-0.002	0.0321	0.0223678347540004
AF	SBP	0.3	2	26143786	T	C	-0.0362	0.0074	6.0496838360754	-0.0211	0.0338	0.2735988378970776
AF	SBP	0.3	2	26544949	G	A	-0.0736	0.014	6.84103473961659	-0.0893	0.0645	0.7793689805519078
AF	SBP	0.3	2	69985644	T	C	0.0496	0.0101	6.000260654893432	0.0779	0.0479	0.9833844524428226
AF	SBP	0.3	2	86725369	T	G	-0.0447	0.0091	6.034469056377139	0.0815	0.041	1.3308691526266674
AF	SBP	0.3	2	145846929	G	A	-0.0558	0.0113	6.066664589922349	0.1003	0.0525	1.2516568955124503
AF	SBP	0.3	2	148442272	T	C	0.036	0.0071	6.4129628822565445	0.0212	0.0321	0.2930263238238218
AF	SBP	0.3	2	174938392	T	G	-0.1115	0.022	6.387852161673513	0.198	0.0937	1.4613006204575931
AF	SBP	0.3	2	178970658	T	C	0.111	0.0206	7.134481480925226	0.052	0.0896	0.2507275917015796
AF	SBP	0.3	2	179270333	G	A	0.1233	0.0249	6.129011186239425	0.0499	0.1087	0.1894986522334703
AF	SBP	0.3	2	198281743	T	C	-0.0344	0.007	6.02525809549905	-0.0031	0.0321	0.0351748821166112
AF	SBP	0.3	2	213344157	C	A	-0.0331	0.0068	6.001697059901459	-0.0433	0.0305	0.8082696066371436
AF	SBP	0.3	20	36844116	T	C	-0.0331	0.0067	6.121191067640795	-0.0616	0.0301	1.390619055749293
AF	SBP	0.3	21	36094354	G	A	0.0623	0.0116	7.140561464544944	-0.0123	0.0531	0.0877779434675845
AF	SBP	0.3	21	36472918	G	A	0.0376	0.0076	6.124591439922937	0.0064	0.0344	0.0694075115574017
AF	SBP	0.3	21	36829076	T	C	-0.0363	0.0071	6.499900808084277	-0.0154	0.0316	0.2032869367191035
AF	SBP	0.3	21	45759689	T	C	-0.0421	0.0085	6.153353671422883	0.0439	0.0392	0.5812017094096464
AF	SBP	0.3	22	18587994	G	A	0.0394	0.0078	6.369775589247568	0.0018	0.0352	0.0175930711362052
AF	SBP	0.3	22	26236128	T	C	-0.0359	0.007	6.497846107128639	0.0108	0.0315	0.1356669449666069
AF	SBP	0.3	22	38891435	G	A	-0.0436	0.0089	6.071450532998337	0.05	0.0398	0.680477550934546
AF	SBP	0.3	22	42245763	T	C	-0.0358	0.0073	6.062933687982572	-0.0304	0.0331	0.4468454518303746
AF	SBP	0.3	3	24422751	T	C	-0.0328	0.0067	6.073554652181611	-0.0151	0.0305	0.2076783636484264
AF	SBP	0.3	3	37922913	G	A	0.1683	0.0301	7.65521487736734	-0.0241	0.1212	0.0745331993084621
AF	SBP	0.3	3	69419233	G	A	0.036	0.0073	6.069152808317503	0.0027	0.0335	0.0286313632085766
AF	SBP	0.3	3	89546332	G	A	0.0369	0.0075	6.007313960837872	0.1032	0.0338	2.6405439798790136
AF	SBP	0.3	3	136188837	T	C	0.0333	0.0068	6.008021209005417	0.0793	0.0309	1.9905491042013064
AF	SBP	0.3	3	141129999	G	A	0.0345	0.0071	6.0040578370074495	0.0076	0.0318	0.0903904895098311
AF	SBP	0.3	3	179037434	T	C	-0.0424	0.0086	6.021043834782408	0.0196	0.0402	0.2028710122034474
AF	SBP	0.3	3	194796632	T	C	-0.0394	0.0076	6.718512112059919	-0.0335	0.0349	0.4732731326853644
[truncated: 8,482 more rows]
